# Supplementary material for: A draft genome assembly of reef-building octocoral Heliopora coerulea
Source: Sci Data. 2023 Jun 14;10:381. doi: 10.1038/s41597-023-02291-z (PMC10267220; doi:10.1038/s41597-023-02291-z)
Supplement: Supplementary file 1 — SUPPLEMENTARY INFORMATION [file 41597_2023_2291_MOESM1_ESM.xlsx]

## Sheet: Table of content
Supplementary information
A draft genome assembly of reef-building octocoral Heliopora coerulea
Jack Chi Ho Ip1,*, Ming-Hay Ho2, Benny K. K. Chan2, Jian-Wen Qiu1,*
1Department of Biology, Hong Kong Baptist University, Hong Kong
2Biodiversity Research Center, Academia Sinica, Taipei, Taiwan
*Corresponding authors:
Jack Chi-Ho Ip (jackip@hkbu.edu.hk)
Jian-Wen Qiu (qiujw@hkbu.edu.hk)
Supplementary tables
Table S1. Bin data of intial genome assembly using MetaBAT2. Column data show Bin ID, total contig length, number of contig, and the mean depth of Illumina data.
Table S2. lncRNA annotation from FEELnc pipeline. Column data show the standard annotation in GTF format, and the corresponding lncRNA sequence has been deposited in Figshare database.
Table S3. FEELnc classification of lncRNA. Column data show the potential lncRNA-mRNA interaction, types of inteaction and the localisation of the interactions.
Table S4. Predicted miRNA from miRDeep2 pipeline. Column data show the miRDeep2 score, number of reads, miRNA sequences, and locus in genome.
Table S5. Predicted miRNA-mRNA interaction from miRanda. Column data show the miRanda scores with significant interaction.
Table S6. Orthogroups among the Heliopora coerulea, 13 anthozoans, and the outgroup species Hydra vulgaris. Column data show speceis and their genes in each orthogroup.
Table S7. Signficant expanded or contracted gene families in Heliopora coerulea. Column data show number of genes in each orthogroup.

## Sheet: Table S1
Table S1. Bin data of intial genome assembly using MetaBAT2. Column data show Bin ID, total contig length, number of contig, and the mean depth of Illumina data.
Bin ID	Contig length (bp)	No. of contig	Mean depth of Illumina short reads
bin.167.fa	600182541	2364	111.938
bin.165.fa	125322851	1696	16.6187
bin.51.fa	53652253	31	202.891
bin.84.fa	33737003	323	13.5229
bin.66.fa	14189548	24	188.218
bin.110.fa	11732088	30	4.21511
bin.72.fa	9722903	99	5.10818
bin.117.fa	7636475	7	242.487
bin.25.fa	4332182	7	235.065
bin.166.fa	2904275	33	23.3451
bin.96.fa	2444822	40	33.1858
bin.83.fa	2433760	4	276.538
bin.34.fa	2415705	13	72.4613
bin.3.fa	2256352	3	20.1515
bin.99.fa	2191284	31	16.962
bin.129.fa	2143758	6	28.4196
bin.43.fa	2011173	4	35.8703
bin.68.fa	1985991	19	5.74943
bin.62.fa	1980490	28	3.09664
bin.20.fa	1925669	22	7.30188
bin.169.fa	1800530	1	164.642
bin.74.fa	1758219	23	32.492
bin.53.fa	1681861	2	3.08277
bin.138.fa	1619163	2	134.314
bin.42.fa	1579460	1	153.327
bin.156.fa	1570577	13	16.1656
bin.56.fa	1392413	7	9.5406
bin.47.fa	1391042	17	35.7131
bin.79.fa	1315301	18	39.325
bin.151.fa	1259869	2	127.258
bin.13.fa	1209012	3	5.61921
bin.134.fa	1207132	2	220.823
bin.121.fa	1185669	15	3.30367
bin.127.fa	1163076	17	19.9224
bin.102.fa	1119308	17	15.1421
bin.170.fa	1112780	1	7.02474
bin.60.fa	1104555	2	224.548
bin.90.fa	1093402	16	14.6796
bin.92.fa	1072474	11	20.5695
bin.57.fa	1061788	7	5.99932
bin.8.fa	1025137	17	21.3151
bin.73.fa	1016722	10	2.7199
bin.100.fa	997266	14	44.6607
bin.67.fa	957134	16	61.7885
bin.59.fa	935224	5	2.10326
bin.123.fa	896293	11	16.0639
bin.61.fa	887774	15	12.8208
bin.106.fa	854654	16	12.5559
bin.133.fa	817162	2	9.87955
bin.132.fa	792480	1	9.22986
bin.168.fa	749258	1	98.0115
bin.157.fa	706122	1	251.599
bin.135.fa	664982	1	36.2088
bin.52.fa	656980	10	21.6548
bin.11.fa	656405	3	5.24321
bin.82.fa	652907	5	5.53982
bin.111.fa	639867	8	31.4544
bin.24.fa	637335	9	18.8972
bin.158.fa	636997	1	129.474
bin.97.fa	635590	6	117.041
bin.89.fa	582743	9	20.1724
bin.147.fa	579392	6	224.167
bin.88.fa	571492	8	14.8325
bin.26.fa	571315	7	31.2421
bin.1.fa	552943	2	87.3306
bin.103.fa	550993	3	198.507
bin.75.fa	517827	7	21.3604
bin.16.fa	512350	7	45.7515
bin.91.fa	504634	2	269.742
bin.77.fa	484953	8	2.69407
bin.23.fa	482231	4	101.077
bin.108.fa	478151	8	156.722
bin.94.fa	475713	8	23.8877
bin.71.fa	464699	7	30.5446
bin.104.fa	441942	6	15.4373
bin.39.fa	440499	7	14.7599
bin.162.fa	430196	9	9.60669
bin.7.fa	427313	1	16.7277
bin.58.fa	426899	3	6.16938
bin.150.fa	411768	4	71.8122
bin.159.fa	407726	2	1074.08
bin.21.fa	404686	5	40.4388
bin.85.fa	403730	1	165.21
bin.19.fa	396514	4	14.405
bin.69.fa	389731	3	287.019
bin.9.fa	385595	2	89.3273
bin.45.fa	385428	5	19.6418
bin.28.fa	377450	2	10.36
bin.95.fa	376032	7	5.50986
bin.119.fa	364464	1	8.21988
bin.32.fa	364175	4	9.64854
bin.81.fa	361439	6	3.17722
bin.152.fa	361037	3	21.5514
bin.22.fa	357368	5	16.8905
bin.116.fa	355732	1	182.283
bin.125.fa	349464	3	261.081
bin.136.fa	342892	4	24.59
bin.2.fa	342827	1	299.809
bin.148.fa	341711	5	80.8966
bin.55.fa	339385	6	26.038
bin.130.fa	338586	6	19.0067
bin.143.fa	337229	6	2.64533
bin.38.fa	337205	5	16.7337
bin.87.fa	337087	3	99.257
bin.30.fa	335281	1	78.6575
bin.131.fa	334686	2	6.30046
bin.15.fa	325515	1	135.758
bin.54.fa	321264	5	259.027
bin.155.fa	319620	4	12.927
bin.137.fa	317583	3	205.279
bin.86.fa	311516	4	15.0283
bin.118.fa	308209	4	107.803
bin.35.fa	308057	5	14.4238
bin.48.fa	307099	4	109.292
bin.122.fa	306278	5	17.6059
bin.64.fa	302329	6	188.831
bin.70.fa	299160	6	20.0991
bin.113.fa	297711	4	26.9748
bin.33.fa	292918	1	325.74
bin.27.fa	292167	3	92.0402
bin.141.fa	289702	3	2.48546
bin.145.fa	289040	1	158.57
bin.46.fa	288434	5	14.7801
bin.126.fa	286061	5	776.309
bin.37.fa	284898	4	15.2832
bin.164.fa	282671	1	271.965
bin.128.fa	280683	5	121.601
bin.146.fa	280468	4	5.49963
bin.161.fa	276949	1	322.125
bin.80.fa	273876	4	16.9292
bin.142.fa	262845	5	35.3281
bin.98.fa	262020	5	12.5959
bin.160.fa	261440	2	284.348
bin.120.fa	260994	4	5.18677
bin.5.fa	257381	1	149.412
bin.149.fa	257332	1	219.786
bin.17.fa	257251	3	28.466
bin.63.fa	256897	3	8.61092
bin.6.fa	255881	2	742.793
bin.112.fa	255856	4	150.379
bin.49.fa	245260	4	21.0901
bin.105.fa	241445	4	17.1577
bin.4.fa	239546	3	178.979
bin.144.fa	237223	1	215.918
bin.154.fa	235539	3	17.1474
bin.14.fa	232328	4	38.2277
bin.40.fa	231993	4	11.4808
bin.163.fa	231197	1	4.99467
bin.36.fa	231176	1	193.023
bin.101.fa	231032	1	18.4878
bin.31.fa	228718	2	28.1671
bin.153.fa	227337	2	1.80607
bin.114.fa	227230	2	21.997
bin.140.fa	226726	3	30.8833
bin.139.fa	225452	4	4.40951
bin.109.fa	225158	3	15.6863
bin.78.fa	222765	3	36.1621
bin.124.fa	222357	1	162.523
bin.18.fa	221253	4	12.7648
bin.76.fa	218378	2	10.806
bin.107.fa	215355	3	8.87786
bin.41.fa	213422	3	34.5354
bin.50.fa	213420	3	15.2194
bin.115.fa	212148	3	11.8543
bin.29.fa	212095	3	66.5624
bin.65.fa	210243	4	14.0765
bin.10.fa	208770	4	30.9983
bin.44.fa	206624	2	39.7347
bin.12.fa	204800	3	19.0466
bin.93.fa	200799	3	12.5173

## Sheet: Table S2
Table S2. lncRNA annotation from FEELnc pipeline. Column data show the standard annotation in GTF format, and the corresponding lncRNA sequence has been deposited in Figshare database.
seqname	source	feature	start	end	score	strand	frame	attribute
Hco_scaf61	StringTie	exon	601416	601818	1000	-	.	gene_id "MSTRG.48582"; transcript_id "MSTRG.48582.1"; exon_number "1";
Hco_scaf61	StringTie	exon	603204	603572	1000	-	.	gene_id "MSTRG.48582"; transcript_id "MSTRG.48582.1"; exon_number "2";
Hco_scaf39	StringTie	exon	529424	529646	1000	-	.	gene_id "MSTRG.36206"; transcript_id "MSTRG.36206.2"; exon_number "1";
Hco_scaf39	StringTie	exon	532444	533554	1000	-	.	gene_id "MSTRG.36206"; transcript_id "MSTRG.36206.2"; exon_number "2";
Hco_scaf45	StringTie	exon	526057	526203	1000	-	.	gene_id "MSTRG.40444"; transcript_id "MSTRG.40444.1"; exon_number "1";
Hco_scaf45	StringTie	exon	532317	535425	1000	-	.	gene_id "MSTRG.40444"; transcript_id "MSTRG.40444.1"; exon_number "2";
Hco_scaf27	StringTie	exon	634057	634188	1000	+	.	gene_id "MSTRG.26483"; transcript_id "MSTRG.26483.1"; exon_number "1";
Hco_scaf27	StringTie	exon	724758	724870	1000	+	.	gene_id "MSTRG.26483"; transcript_id "MSTRG.26483.1"; exon_number "2";
Hco_scaf46	StringTie	exon	1135412	1135763	1000	+	.	gene_id "MSTRG.40895"; transcript_id "MSTRG.40895.1"; exon_number "1";
Hco_scaf46	StringTie	exon	1139205	1139712	1000	+	.	gene_id "MSTRG.40895"; transcript_id "MSTRG.40895.1"; exon_number "2";
Hco_scaf109	StringTie	exon	402779	404041	1000	-	.	gene_id "MSTRG.3016"; transcript_id "MSTRG.3016.1"; exon_number "1";
Hco_scaf109	StringTie	exon	405236	405280	1000	-	.	gene_id "MSTRG.3016"; transcript_id "MSTRG.3016.1"; exon_number "2";
Hco_scaf80	StringTie	exon	349838	349861	1000	+	.	gene_id "MSTRG.55160"; transcript_id "MSTRG.55160.1"; exon_number "1";
Hco_scaf80	StringTie	exon	360066	360120	1000	+	.	gene_id "MSTRG.55160"; transcript_id "MSTRG.55160.1"; exon_number "2";
Hco_scaf80	StringTie	exon	370989	375714	1000	+	.	gene_id "MSTRG.55160"; transcript_id "MSTRG.55160.1"; exon_number "3";
Hco_scaf299	StringTie	exon	122395	122539	1000	-	.	gene_id "MSTRG.28771"; transcript_id "MSTRG.28771.1"; exon_number "1";
Hco_scaf299	StringTie	exon	129481	131261	1000	-	.	gene_id "MSTRG.28771"; transcript_id "MSTRG.28771.1"; exon_number "2";
Hco_scaf13	StringTie	exon	1010457	1010560	1000	+	.	gene_id "MSTRG.7295"; transcript_id "MSTRG.7295.1"; exon_number "1";
Hco_scaf13	StringTie	exon	1012617	1013086	1000	+	.	gene_id "MSTRG.7295"; transcript_id "MSTRG.7295.1"; exon_number "2";
Hco_scaf35	StringTie	exon	1364087	1364899	1000	-	.	gene_id "MSTRG.33812"; transcript_id "MSTRG.33812.1"; exon_number "1";
Hco_scaf35	StringTie	exon	1366193	1366401	1000	-	.	gene_id "MSTRG.33812"; transcript_id "MSTRG.33812.1"; exon_number "2";
Hco_scaf35	StringTie	exon	1370983	1371133	1000	-	.	gene_id "MSTRG.33812"; transcript_id "MSTRG.33812.1"; exon_number "3";
Hco_scaf68	StringTie	exon	1571845	1571965	1000	+	.	gene_id "MSTRG.50937"; transcript_id "MSTRG.50937.1"; exon_number "1";
Hco_scaf68	StringTie	exon	1577995	1578152	1000	+	.	gene_id "MSTRG.50937"; transcript_id "MSTRG.50937.1"; exon_number "2";
Hco_scaf68	StringTie	exon	1580045	1581127	1000	+	.	gene_id "MSTRG.50937"; transcript_id "MSTRG.50937.1"; exon_number "3";
Hco_scaf637	StringTie	exon	65929	67171	1000	-	.	gene_id "MSTRG.49441"; transcript_id "MSTRG.49441.2"; exon_number "1";
Hco_scaf637	StringTie	exon	67433	68145	1000	-	.	gene_id "MSTRG.49441"; transcript_id "MSTRG.49441.2"; exon_number "2";
Hco_scaf309	StringTie	exon	138113	138317	1000	-	.	gene_id "MSTRG.30379"; transcript_id "MSTRG.30379.1"; exon_number "1";
Hco_scaf309	StringTie	exon	295375	295492	1000	-	.	gene_id "MSTRG.30379"; transcript_id "MSTRG.30379.1"; exon_number "2";
Hco_scaf162	StringTie	exon	389553	390844	1000	-	.	gene_id "MSTRG.13570"; transcript_id "MSTRG.13570.1"; exon_number "1";
Hco_scaf162	StringTie	exon	396983	399586	1000	-	.	gene_id "MSTRG.13570"; transcript_id "MSTRG.13570.1"; exon_number "2";
Hco_scaf221	StringTie	exon	435967	436569	1000	+	.	gene_id "MSTRG.21803"; transcript_id "MSTRG.21803.1"; exon_number "1";
Hco_scaf221	StringTie	exon	437530	437612	1000	+	.	gene_id "MSTRG.21803"; transcript_id "MSTRG.21803.1"; exon_number "2";
Hco_scaf62	StringTie	exon	1397309	1397952	1000	+	.	gene_id "MSTRG.48937"; transcript_id "MSTRG.48937.1"; exon_number "1";
Hco_scaf62	StringTie	exon	1398320	1399295	1000	+	.	gene_id "MSTRG.48937"; transcript_id "MSTRG.48937.1"; exon_number "2";
Hco_scaf268	StringTie	exon	224748	224796	1000	-	.	gene_id "MSTRG.26243"; transcript_id "MSTRG.26243.2"; exon_number "1";
Hco_scaf268	StringTie	exon	284311	284591	1000	-	.	gene_id "MSTRG.26243"; transcript_id "MSTRG.26243.2"; exon_number "2";
Hco_scaf17	StringTie	exon	1383934	1384346	1000	-	.	gene_id "MSTRG.14418"; transcript_id "MSTRG.14418.1"; exon_number "1";
Hco_scaf17	StringTie	exon	1387208	1388585	1000	-	.	gene_id "MSTRG.14418"; transcript_id "MSTRG.14418.1"; exon_number "2";
Hco_scaf119	StringTie	exon	304666	306332	1000	-	.	gene_id "MSTRG.5461"; transcript_id "MSTRG.5461.6"; exon_number "1";
Hco_scaf119	StringTie	exon	307262	307522	1000	-	.	gene_id "MSTRG.5461"; transcript_id "MSTRG.5461.6"; exon_number "2";
Hco_scaf119	StringTie	exon	311591	311758	1000	-	.	gene_id "MSTRG.5461"; transcript_id "MSTRG.5461.6"; exon_number "3";
Hco_scaf119	StringTie	exon	318495	318599	1000	-	.	gene_id "MSTRG.5461"; transcript_id "MSTRG.5461.6"; exon_number "4";
Hco_scaf421	StringTie	exon	67294	67449	1000	+	.	gene_id "MSTRG.38995"; transcript_id "MSTRG.38995.1"; exon_number "1";
Hco_scaf421	StringTie	exon	67550	67662	1000	+	.	gene_id "MSTRG.38995"; transcript_id "MSTRG.38995.1"; exon_number "2";
Hco_scaf560	StringTie	exon	71317	72857	1000	-	.	gene_id "MSTRG.45991"; transcript_id "MSTRG.45991.1"; exon_number "1";
Hco_scaf560	StringTie	exon	73059	73494	1000	-	.	gene_id "MSTRG.45991"; transcript_id "MSTRG.45991.1"; exon_number "2";
Hco_scaf97	StringTie	exon	36978	37789	1000	-	.	gene_id "MSTRG.58684"; transcript_id "MSTRG.58684.2"; exon_number "1";
Hco_scaf97	StringTie	exon	49851	49971	1000	-	.	gene_id "MSTRG.58684"; transcript_id "MSTRG.58684.2"; exon_number "2";
Hco_scaf97	StringTie	exon	67858	68088	1000	-	.	gene_id "MSTRG.58684"; transcript_id "MSTRG.58684.2"; exon_number "3";
Hco_scaf45	StringTie	exon	521162	523234	1000	+	.	gene_id "MSTRG.40442"; transcript_id "MSTRG.40442.1"; exon_number "1";
Hco_scaf45	StringTie	exon	592009	592095	1000	+	.	gene_id "MSTRG.40442"; transcript_id "MSTRG.40442.1"; exon_number "2";
Hco_scaf45	StringTie	exon	599299	599308	1000	+	.	gene_id "MSTRG.40442"; transcript_id "MSTRG.40442.1"; exon_number "3";
Hco_scaf284	StringTie	exon	73712	74005	1000	-	.	gene_id "MSTRG.27552"; transcript_id "MSTRG.27552.1"; exon_number "1";
Hco_scaf284	StringTie	exon	74089	74512	1000	-	.	gene_id "MSTRG.27552"; transcript_id "MSTRG.27552.1"; exon_number "2";
Hco_scaf34	StringTie	exon	1790284	1792937	1000	-	.	gene_id "MSTRG.33232"; transcript_id "MSTRG.33232.1"; exon_number "1";
Hco_scaf34	StringTie	exon	1795296	1796270	1000	-	.	gene_id "MSTRG.33232"; transcript_id "MSTRG.33232.1"; exon_number "2";
Hco_scaf650	StringTie	exon	51685	52063	1000	-	.	gene_id "MSTRG.50122"; transcript_id "MSTRG.50122.4"; exon_number "1";
Hco_scaf650	StringTie	exon	56800	57070	1000	-	.	gene_id "MSTRG.50122"; transcript_id "MSTRG.50122.4"; exon_number "2";
Hco_scaf650	StringTie	exon	64175	64328	1000	-	.	gene_id "MSTRG.50122"; transcript_id "MSTRG.50122.4"; exon_number "3";
Hco_scaf187	StringTie	exon	482581	482864	1000	-	.	gene_id "MSTRG.16288"; transcript_id "MSTRG.16288.1"; exon_number "1";
Hco_scaf187	StringTie	exon	482895	482931	1000	-	.	gene_id "MSTRG.16288"; transcript_id "MSTRG.16288.1"; exon_number "2";
Hco_scaf27	StringTie	exon	242477	242587	1000	-	.	gene_id "MSTRG.26278"; transcript_id "MSTRG.26278.1"; exon_number "1";
Hco_scaf27	StringTie	exon	254796	255657	1000	-	.	gene_id "MSTRG.26278"; transcript_id "MSTRG.26278.1"; exon_number "2";
Hco_scaf169	StringTie	exon	415473	415579	1000	+	.	gene_id "MSTRG.14230"; transcript_id "MSTRG.14230.1"; exon_number "1";
Hco_scaf169	StringTie	exon	572383	572588	1000	+	.	gene_id "MSTRG.14230"; transcript_id "MSTRG.14230.1"; exon_number "2";
Hco_scaf108	StringTie	exon	400793	400878	1000	+	.	gene_id "MSTRG.2863"; transcript_id "MSTRG.2863.1"; exon_number "1";
Hco_scaf108	StringTie	exon	401051	401145	1000	+	.	gene_id "MSTRG.2863"; transcript_id "MSTRG.2863.1"; exon_number "2";
Hco_scaf108	StringTie	exon	401594	401689	1000	+	.	gene_id "MSTRG.2863"; transcript_id "MSTRG.2863.1"; exon_number "3";
Hco_scaf108	StringTie	exon	402857	403047	1000	+	.	gene_id "MSTRG.2863"; transcript_id "MSTRG.2863.1"; exon_number "4";
Hco_scaf68	StringTie	exon	1262888	1263080	1000	-	.	gene_id "MSTRG.50882"; transcript_id "MSTRG.50882.2"; exon_number "1";
Hco_scaf68	StringTie	exon	1263149	1263345	1000	-	.	gene_id "MSTRG.50882"; transcript_id "MSTRG.50882.2"; exon_number "2";
Hco_scaf244	StringTie	exon	66742	67027	1000	+	.	gene_id "MSTRG.23948"; transcript_id "MSTRG.23948.2"; exon_number "1";
Hco_scaf244	StringTie	exon	131080	131144	1000	+	.	gene_id "MSTRG.23948"; transcript_id "MSTRG.23948.2"; exon_number "2";
Hco_scaf244	StringTie	exon	138729	140832	1000	+	.	gene_id "MSTRG.23948"; transcript_id "MSTRG.23948.2"; exon_number "3";
Hco_scaf504	StringTie	exon	74806	75299	1000	-	.	gene_id "MSTRG.43700"; transcript_id "MSTRG.43700.1"; exon_number "1";
Hco_scaf504	StringTie	exon	114626	116732	1000	-	.	gene_id "MSTRG.43700"; transcript_id "MSTRG.43700.1"; exon_number "2";
Hco_scaf135	StringTie	exon	760525	760626	1000	-	.	gene_id "MSTRG.8437"; transcript_id "MSTRG.8437.1"; exon_number "1";
Hco_scaf135	StringTie	exon	782282	782344	1000	-	.	gene_id "MSTRG.8437"; transcript_id "MSTRG.8437.1"; exon_number "2";
Hco_scaf135	StringTie	exon	816315	816457	1000	-	.	gene_id "MSTRG.8437"; transcript_id "MSTRG.8437.1"; exon_number "3";
Hco_scaf255	StringTie	exon	36097	36499	1000	-	.	gene_id "MSTRG.25235"; transcript_id "MSTRG.25235.1"; exon_number "1";
Hco_scaf255	StringTie	exon	260854	261167	1000	-	.	gene_id "MSTRG.25235"; transcript_id "MSTRG.25235.1"; exon_number "2";
Hco_scaf9	StringTie	exon	3079823	3080853	1000	-	.	gene_id "MSTRG.57297"; transcript_id "MSTRG.57297.1"; exon_number "1";
Hco_scaf9	StringTie	exon	3098993	3099115	1000	-	.	gene_id "MSTRG.57297"; transcript_id "MSTRG.57297.1"; exon_number "2";
Hco_scaf20	StringTie	exon	2720073	2721069	1000	-	.	gene_id "MSTRG.19068"; transcript_id "MSTRG.19068.2"; exon_number "1";
Hco_scaf20	StringTie	exon	2721723	2721898	1000	-	.	gene_id "MSTRG.19068"; transcript_id "MSTRG.19068.2"; exon_number "2";
Hco_scaf20	StringTie	exon	2721983	2722071	1000	-	.	gene_id "MSTRG.19068"; transcript_id "MSTRG.19068.2"; exon_number "3";
Hco_scaf38	StringTie	exon	886007	886145	1000	-	.	gene_id "MSTRG.35631"; transcript_id "MSTRG.35631.1"; exon_number "1";
Hco_scaf38	StringTie	exon	886576	886795	1000	-	.	gene_id "MSTRG.35631"; transcript_id "MSTRG.35631.1"; exon_number "2";
Hco_scaf76	StringTie	exon	1489462	1489642	1000	+	.	gene_id "MSTRG.53756"; transcript_id "MSTRG.53756.2"; exon_number "1";
Hco_scaf76	StringTie	exon	1492164	1492268	1000	+	.	gene_id "MSTRG.53756"; transcript_id "MSTRG.53756.2"; exon_number "2";
Hco_scaf76	StringTie	exon	1493170	1493213	1000	+	.	gene_id "MSTRG.53756"; transcript_id "MSTRG.53756.2"; exon_number "3";
Hco_scaf76	StringTie	exon	1493559	1493594	1000	+	.	gene_id "MSTRG.53756"; transcript_id "MSTRG.53756.2"; exon_number "4";
Hco_scaf76	StringTie	exon	1494699	1494782	1000	+	.	gene_id "MSTRG.53756"; transcript_id "MSTRG.53756.2"; exon_number "5";
Hco_scaf76	StringTie	exon	1497317	1497349	1000	+	.	gene_id "MSTRG.53756"; transcript_id "MSTRG.53756.2"; exon_number "6";
Hco_scaf76	StringTie	exon	1497486	1497614	1000	+	.	gene_id "MSTRG.53756"; transcript_id "MSTRG.53756.2"; exon_number "7";
Hco_scaf76	StringTie	exon	1498048	1498124	1000	+	.	gene_id "MSTRG.53756"; transcript_id "MSTRG.53756.2"; exon_number "8";
Hco_scaf76	StringTie	exon	1500316	1500444	1000	+	.	gene_id "MSTRG.53756"; transcript_id "MSTRG.53756.2"; exon_number "9";
Hco_scaf76	StringTie	exon	1500968	1501043	1000	+	.	gene_id "MSTRG.53756"; transcript_id "MSTRG.53756.2"; exon_number "10";
Hco_scaf76	StringTie	exon	1504508	1504597	1000	+	.	gene_id "MSTRG.53756"; transcript_id "MSTRG.53756.2"; exon_number "11";
Hco_scaf76	StringTie	exon	1504668	1504768	1000	+	.	gene_id "MSTRG.53756"; transcript_id "MSTRG.53756.2"; exon_number "12";
Hco_scaf76	StringTie	exon	1504947	1505066	1000	+	.	gene_id "MSTRG.53756"; transcript_id "MSTRG.53756.2"; exon_number "13";
Hco_scaf76	StringTie	exon	1508704	1508875	1000	+	.	gene_id "MSTRG.53756"; transcript_id "MSTRG.53756.2"; exon_number "14";
Hco_scaf76	StringTie	exon	1511656	1515683	1000	+	.	gene_id "MSTRG.53756"; transcript_id "MSTRG.53756.2"; exon_number "15";
Hco_scaf7	StringTie	exon	3474211	3474590	1000	+	.	gene_id "MSTRG.51712"; transcript_id "MSTRG.51712.1"; exon_number "1";
Hco_scaf7	StringTie	exon	3476060	3476105	1000	+	.	gene_id "MSTRG.51712"; transcript_id "MSTRG.51712.1"; exon_number "2";
Hco_scaf7	StringTie	exon	3477759	3477840	1000	+	.	gene_id "MSTRG.51712"; transcript_id "MSTRG.51712.1"; exon_number "3";
Hco_scaf256	StringTie	exon	178636	178740	1000	+	.	gene_id "MSTRG.25069"; transcript_id "MSTRG.25069.1"; exon_number "1";
Hco_scaf256	StringTie	exon	204478	204696	1000	+	.	gene_id "MSTRG.25069"; transcript_id "MSTRG.25069.1"; exon_number "2";
Hco_scaf241	StringTie	exon	436889	437474	1000	+	.	gene_id "MSTRG.23743"; transcript_id "MSTRG.23743.7"; exon_number "1";
Hco_scaf241	StringTie	exon	448050	448130	1000	+	.	gene_id "MSTRG.23743"; transcript_id "MSTRG.23743.7"; exon_number "2";
Hco_scaf241	StringTie	exon	453386	453471	1000	+	.	gene_id "MSTRG.23743"; transcript_id "MSTRG.23743.7"; exon_number "3";
Hco_scaf241	StringTie	exon	454898	455691	1000	+	.	gene_id "MSTRG.23743"; transcript_id "MSTRG.23743.7"; exon_number "4";
Hco_scaf287	StringTie	exon	8183	8845	1000	+	.	gene_id "MSTRG.27786"; transcript_id "MSTRG.27786.1"; exon_number "1";
Hco_scaf287	StringTie	exon	59976	60855	1000	+	.	gene_id "MSTRG.27786"; transcript_id "MSTRG.27786.1"; exon_number "2";
Hco_scaf173	StringTie	exon	170746	170906	1000	-	.	gene_id "MSTRG.14847"; transcript_id "MSTRG.14847.1"; exon_number "1";
Hco_scaf173	StringTie	exon	190776	191367	1000	-	.	gene_id "MSTRG.14847"; transcript_id "MSTRG.14847.1"; exon_number "2";
Hco_scaf79	StringTie	exon	170797	173204	1000	-	.	gene_id "MSTRG.54084"; transcript_id "MSTRG.54084.1"; exon_number "1";
Hco_scaf79	StringTie	exon	173394	173801	1000	-	.	gene_id "MSTRG.54084"; transcript_id "MSTRG.54084.1"; exon_number "2";
Hco_scaf30	StringTie	exon	572399	572730	1000	+	.	gene_id "MSTRG.29806"; transcript_id "MSTRG.29806.1"; exon_number "1";
Hco_scaf30	StringTie	exon	574805	574853	1000	+	.	gene_id "MSTRG.29806"; transcript_id "MSTRG.29806.1"; exon_number "2";
Hco_scaf30	StringTie	exon	575219	576757	1000	+	.	gene_id "MSTRG.29806"; transcript_id "MSTRG.29806.1"; exon_number "3";
Hco_scaf143	StringTie	exon	317029	317072	1000	+	.	gene_id "MSTRG.9857"; transcript_id "MSTRG.9857.1"; exon_number "1";
Hco_scaf143	StringTie	exon	317845	317916	1000	+	.	gene_id "MSTRG.9857"; transcript_id "MSTRG.9857.1"; exon_number "2";
Hco_scaf143	StringTie	exon	319487	319572	1000	+	.	gene_id "MSTRG.9857"; transcript_id "MSTRG.9857.1"; exon_number "3";
Hco_scaf143	StringTie	exon	324253	324329	1000	+	.	gene_id "MSTRG.9857"; transcript_id "MSTRG.9857.1"; exon_number "4";
Hco_scaf143	StringTie	exon	324755	324794	1000	+	.	gene_id "MSTRG.9857"; transcript_id "MSTRG.9857.1"; exon_number "5";
Hco_scaf143	StringTie	exon	325262	325291	1000	+	.	gene_id "MSTRG.9857"; transcript_id "MSTRG.9857.1"; exon_number "6";
Hco_scaf17	StringTie	exon	2045580	2047327	1000	+	.	gene_id "MSTRG.14531"; transcript_id "MSTRG.14531.1"; exon_number "1";
Hco_scaf17	StringTie	exon	2185123	2186659	1000	+	.	gene_id "MSTRG.14531"; transcript_id "MSTRG.14531.1"; exon_number "2";
Hco_scaf430	StringTie	exon	176076	176111	1000	-	.	gene_id "MSTRG.39554"; transcript_id "MSTRG.39554.1"; exon_number "1";
Hco_scaf430	StringTie	exon	176746	176774	1000	-	.	gene_id "MSTRG.39554"; transcript_id "MSTRG.39554.1"; exon_number "2";
Hco_scaf430	StringTie	exon	177614	177660	1000	-	.	gene_id "MSTRG.39554"; transcript_id "MSTRG.39554.1"; exon_number "3";
Hco_scaf430	StringTie	exon	177757	177828	1000	-	.	gene_id "MSTRG.39554"; transcript_id "MSTRG.39554.1"; exon_number "4";
Hco_scaf430	StringTie	exon	178447	178651	1000	-	.	gene_id "MSTRG.39554"; transcript_id "MSTRG.39554.1"; exon_number "5";
Hco_scaf53	StringTie	exon	725507	725617	1000	-	.	gene_id "MSTRG.44703"; transcript_id "MSTRG.44703.1"; exon_number "1";
Hco_scaf53	StringTie	exon	726201	726346	1000	-	.	gene_id "MSTRG.44703"; transcript_id "MSTRG.44703.1"; exon_number "2";
Hco_scaf53	StringTie	exon	727918	727980	1000	-	.	gene_id "MSTRG.44703"; transcript_id "MSTRG.44703.1"; exon_number "3";
Hco_scaf15	StringTie	exon	2558484	2558549	1000	-	.	gene_id "MSTRG.11226"; transcript_id "MSTRG.11226.3"; exon_number "1";
Hco_scaf15	StringTie	exon	2559283	2559381	1000	-	.	gene_id "MSTRG.11226"; transcript_id "MSTRG.11226.3"; exon_number "2";
Hco_scaf15	StringTie	exon	2561625	2561785	1000	-	.	gene_id "MSTRG.11226"; transcript_id "MSTRG.11226.3"; exon_number "3";
Hco_scaf15	StringTie	exon	2563275	2563411	1000	-	.	gene_id "MSTRG.11226"; transcript_id "MSTRG.11226.3"; exon_number "4";
Hco_scaf165	StringTie	exon	568117	568221	1000	+	.	gene_id "MSTRG.13913"; transcript_id "MSTRG.13913.1"; exon_number "1";
Hco_scaf165	StringTie	exon	568893	569169	1000	+	.	gene_id "MSTRG.13913"; transcript_id "MSTRG.13913.1"; exon_number "2";
Hco_scaf165	StringTie	exon	571755	572273	1000	+	.	gene_id "MSTRG.13913"; transcript_id "MSTRG.13913.1"; exon_number "3";
Hco_scaf23	StringTie	exon	1852026	1852088	1000	+	.	gene_id "MSTRG.22661"; transcript_id "MSTRG.22661.1"; exon_number "1";
Hco_scaf23	StringTie	exon	1858388	1859344	1000	+	.	gene_id "MSTRG.22661"; transcript_id "MSTRG.22661.1"; exon_number "2";
Hco_scaf55	StringTie	exon	1314369	1314802	1000	+	.	gene_id "MSTRG.45714"; transcript_id "MSTRG.45714.1"; exon_number "1";
Hco_scaf55	StringTie	exon	1347713	1347744	1000	+	.	gene_id "MSTRG.45714"; transcript_id "MSTRG.45714.1"; exon_number "2";
Hco_scaf39	StringTie	exon	656836	656979	1000	+	.	gene_id "MSTRG.36303"; transcript_id "MSTRG.36303.1"; exon_number "1";
Hco_scaf39	StringTie	exon	764673	765530	1000	+	.	gene_id "MSTRG.36303"; transcript_id "MSTRG.36303.1"; exon_number "2";
Hco_scaf291	StringTie	exon	110324	110459	1000	-	.	gene_id "MSTRG.28389"; transcript_id "MSTRG.28389.1"; exon_number "1";
Hco_scaf291	StringTie	exon	113609	113690	1000	-	.	gene_id "MSTRG.28389"; transcript_id "MSTRG.28389.1"; exon_number "2";
Hco_scaf54	StringTie	exon	890318	891261	1000	+	.	gene_id "MSTRG.45128"; transcript_id "MSTRG.45128.1"; exon_number "1";
Hco_scaf54	StringTie	exon	894944	895170	1000	+	.	gene_id "MSTRG.45128"; transcript_id "MSTRG.45128.1"; exon_number "2";
Hco_scaf241	StringTie	exon	151288	151790	1000	+	.	gene_id "MSTRG.23689"; transcript_id "MSTRG.23689.1"; exon_number "1";
Hco_scaf241	StringTie	exon	152214	154096	1000	+	.	gene_id "MSTRG.23689"; transcript_id "MSTRG.23689.1"; exon_number "2";
Hco_scaf55	StringTie	exon	1346271	1346324	1000	-	.	gene_id "MSTRG.45718"; transcript_id "MSTRG.45718.3"; exon_number "1";
Hco_scaf55	StringTie	exon	1388324	1388434	1000	-	.	gene_id "MSTRG.45718"; transcript_id "MSTRG.45718.3"; exon_number "2";
Hco_scaf55	StringTie	exon	1390536	1390578	1000	-	.	gene_id "MSTRG.45718"; transcript_id "MSTRG.45718.3"; exon_number "3";
Hco_scaf515	StringTie	exon	18963	19507	1000	+	.	gene_id "MSTRG.44151"; transcript_id "MSTRG.44151.1"; exon_number "1";
Hco_scaf515	StringTie	exon	93448	93773	1000	+	.	gene_id "MSTRG.44151"; transcript_id "MSTRG.44151.1"; exon_number "2";
Hco_scaf634	StringTie	exon	29143	29446	1000	-	.	gene_id "MSTRG.49384"; transcript_id "MSTRG.49384.1"; exon_number "1";
Hco_scaf634	StringTie	exon	31879	31935	1000	-	.	gene_id "MSTRG.49384"; transcript_id "MSTRG.49384.1"; exon_number "2";
Hco_scaf634	StringTie	exon	33489	33844	1000	-	.	gene_id "MSTRG.49384"; transcript_id "MSTRG.49384.1"; exon_number "3";
Hco_scaf123	StringTie	exon	837950	838621	1000	+	.	gene_id "MSTRG.6577"; transcript_id "MSTRG.6577.2"; exon_number "1";
Hco_scaf123	StringTie	exon	838931	840526	1000	+	.	gene_id "MSTRG.6577"; transcript_id "MSTRG.6577.2"; exon_number "2";
Hco_scaf376	StringTie	exon	63255	63461	1000	+	.	gene_id "MSTRG.35379"; transcript_id "MSTRG.35379.1"; exon_number "1";
Hco_scaf376	StringTie	exon	64319	64410	1000	+	.	gene_id "MSTRG.35379"; transcript_id "MSTRG.35379.1"; exon_number "2";
Hco_scaf53	StringTie	exon	507893	508005	1000	-	.	gene_id "MSTRG.44676"; transcript_id "MSTRG.44676.1"; exon_number "1";
Hco_scaf53	StringTie	exon	508098	508351	1000	-	.	gene_id "MSTRG.44676"; transcript_id "MSTRG.44676.1"; exon_number "2";
Hco_scaf4	StringTie	exon	3501439	3501928	1000	-	.	gene_id "MSTRG.37192"; transcript_id "MSTRG.37192.1"; exon_number "1";
Hco_scaf4	StringTie	exon	3502013	3502789	1000	-	.	gene_id "MSTRG.37192"; transcript_id "MSTRG.37192.1"; exon_number "2";
Hco_scaf35	StringTie	exon	691598	692095	1000	+	.	gene_id "MSTRG.33668"; transcript_id "MSTRG.33668.1"; exon_number "1";
Hco_scaf35	StringTie	exon	696354	697894	1000	+	.	gene_id "MSTRG.33668"; transcript_id "MSTRG.33668.1"; exon_number "2";
Hco_scaf23	StringTie	exon	2071721	2071840	1000	+	.	gene_id "MSTRG.22711"; transcript_id "MSTRG.22711.1"; exon_number "1";
Hco_scaf23	StringTie	exon	2075735	2075838	1000	+	.	gene_id "MSTRG.22711"; transcript_id "MSTRG.22711.1"; exon_number "2";
Hco_scaf23	StringTie	exon	2077285	2078040	1000	+	.	gene_id "MSTRG.22711"; transcript_id "MSTRG.22711.1"; exon_number "3";
Hco_scaf21	StringTie	exon	121454	121853	1000	-	.	gene_id "MSTRG.19902"; transcript_id "MSTRG.19902.1"; exon_number "1";
Hco_scaf21	StringTie	exon	121984	122013	1000	-	.	gene_id "MSTRG.19902"; transcript_id "MSTRG.19902.1"; exon_number "2";
Hco_scaf119	StringTie	exon	124185	124232	1000	+	.	gene_id "MSTRG.5360"; transcript_id "MSTRG.5360.1"; exon_number "1";
Hco_scaf119	StringTie	exon	125701	125800	1000	+	.	gene_id "MSTRG.5360"; transcript_id "MSTRG.5360.1"; exon_number "2";
Hco_scaf119	StringTie	exon	126796	126880	1000	+	.	gene_id "MSTRG.5360"; transcript_id "MSTRG.5360.1"; exon_number "3";
Hco_scaf119	StringTie	exon	137193	137258	1000	+	.	gene_id "MSTRG.5360"; transcript_id "MSTRG.5360.1"; exon_number "4";
Hco_scaf119	StringTie	exon	138077	138135	1000	+	.	gene_id "MSTRG.5360"; transcript_id "MSTRG.5360.1"; exon_number "5";
Hco_scaf119	StringTie	exon	141970	143219	1000	+	.	gene_id "MSTRG.5360"; transcript_id "MSTRG.5360.1"; exon_number "6";
Hco_scaf10	StringTie	exon	1832203	1832228	1000	+	.	gene_id "MSTRG.1638"; transcript_id "MSTRG.1638.1"; exon_number "1";
Hco_scaf10	StringTie	exon	1835240	1835408	1000	+	.	gene_id "MSTRG.1638"; transcript_id "MSTRG.1638.1"; exon_number "2";
Hco_scaf10	StringTie	exon	1837981	1838293	1000	+	.	gene_id "MSTRG.1638"; transcript_id "MSTRG.1638.1"; exon_number "3";
Hco_scaf613	StringTie	exon	47810	48152	1000	-	.	gene_id "MSTRG.48739"; transcript_id "MSTRG.48739.1"; exon_number "1";
Hco_scaf613	StringTie	exon	52520	52556	1000	-	.	gene_id "MSTRG.48739"; transcript_id "MSTRG.48739.1"; exon_number "2";
Hco_scaf38	StringTie	exon	2078455	2078984	1000	-	.	gene_id "MSTRG.35779"; transcript_id "MSTRG.35779.1"; exon_number "1";
Hco_scaf38	StringTie	exon	2081221	2081394	1000	-	.	gene_id "MSTRG.35779"; transcript_id "MSTRG.35779.1"; exon_number "2";
Hco_scaf38	StringTie	exon	2087722	2087809	1000	-	.	gene_id "MSTRG.35779"; transcript_id "MSTRG.35779.1"; exon_number "3";
Hco_scaf38	StringTie	exon	2087938	2088303	1000	-	.	gene_id "MSTRG.35779"; transcript_id "MSTRG.35779.1"; exon_number "4";
Hco_scaf499	StringTie	exon	102132	102190	1000	+	.	gene_id "MSTRG.42663"; transcript_id "MSTRG.42663.1"; exon_number "1";
Hco_scaf499	StringTie	exon	102325	102379	1000	+	.	gene_id "MSTRG.42663"; transcript_id "MSTRG.42663.1"; exon_number "2";
Hco_scaf499	StringTie	exon	102917	103027	1000	+	.	gene_id "MSTRG.42663"; transcript_id "MSTRG.42663.1"; exon_number "3";
Hco_scaf309	StringTie	exon	285346	285528	1000	-	.	gene_id "MSTRG.30392"; transcript_id "MSTRG.30392.1"; exon_number "1";
Hco_scaf309	StringTie	exon	286232	286341	1000	-	.	gene_id "MSTRG.30392"; transcript_id "MSTRG.30392.1"; exon_number "2";
Hco_scaf17	StringTie	exon	1775233	1775982	1000	-	.	gene_id "MSTRG.14463"; transcript_id "MSTRG.14463.1"; exon_number "1";
Hco_scaf17	StringTie	exon	1781026	1781702	1000	-	.	gene_id "MSTRG.14463"; transcript_id "MSTRG.14463.1"; exon_number "2";
Hco_scaf17	StringTie	exon	1782981	1783370	1000	-	.	gene_id "MSTRG.14463"; transcript_id "MSTRG.14463.1"; exon_number "3";
Hco_scaf122	StringTie	exon	878095	878663	1000	+	.	gene_id "MSTRG.6474"; transcript_id "MSTRG.6474.1"; exon_number "1";
Hco_scaf122	StringTie	exon	885117	885195	1000	+	.	gene_id "MSTRG.6474"; transcript_id "MSTRG.6474.1"; exon_number "2";
Hco_scaf122	StringTie	exon	916958	917017	1000	+	.	gene_id "MSTRG.6474"; transcript_id "MSTRG.6474.1"; exon_number "3";
Hco_scaf122	StringTie	exon	917472	918797	1000	+	.	gene_id "MSTRG.6474"; transcript_id "MSTRG.6474.1"; exon_number "4";
Hco_scaf143	StringTie	exon	11697	12694	1000	+	.	gene_id "MSTRG.9766"; transcript_id "MSTRG.9766.1"; exon_number "1";
Hco_scaf143	StringTie	exon	87845	88415	1000	+	.	gene_id "MSTRG.9766"; transcript_id "MSTRG.9766.1"; exon_number "2";
Hco_scaf22	StringTie	exon	2450478	2450804	1000	-	.	gene_id "MSTRG.21532"; transcript_id "MSTRG.21532.1"; exon_number "1";
Hco_scaf22	StringTie	exon	2530758	2531532	1000	-	.	gene_id "MSTRG.21532"; transcript_id "MSTRG.21532.1"; exon_number "2";
Hco_scaf412	StringTie	exon	145382	145836	1000	-	.	gene_id "MSTRG.38438"; transcript_id "MSTRG.38438.3"; exon_number "1";
Hco_scaf412	StringTie	exon	149927	149985	1000	-	.	gene_id "MSTRG.38438"; transcript_id "MSTRG.38438.3"; exon_number "2";
Hco_scaf412	StringTie	exon	151667	151994	1000	-	.	gene_id "MSTRG.38438"; transcript_id "MSTRG.38438.3"; exon_number "3";
Hco_scaf52	StringTie	exon	697551	697763	1000	+	.	gene_id "MSTRG.44285"; transcript_id "MSTRG.44285.1"; exon_number "1";
Hco_scaf52	StringTie	exon	709910	709998	1000	+	.	gene_id "MSTRG.44285"; transcript_id "MSTRG.44285.1"; exon_number "2";
Hco_scaf191	StringTie	exon	100290	101339	1000	-	.	gene_id "MSTRG.17078"; transcript_id "MSTRG.17078.1"; exon_number "1";
Hco_scaf191	StringTie	exon	108128	110130	1000	-	.	gene_id "MSTRG.17078"; transcript_id "MSTRG.17078.1"; exon_number "2";
Hco_scaf562	StringTie	exon	39142	39308	1000	-	.	gene_id "MSTRG.46029"; transcript_id "MSTRG.46029.3"; exon_number "1";
Hco_scaf562	StringTie	exon	39582	40260	1000	-	.	gene_id "MSTRG.46029"; transcript_id "MSTRG.46029.3"; exon_number "2";
Hco_scaf147	StringTie	exon	95201	95313	1000	+	.	gene_id "MSTRG.10318"; transcript_id "MSTRG.10318.1"; exon_number "1";
Hco_scaf147	StringTie	exon	108599	112059	1000	+	.	gene_id "MSTRG.10318"; transcript_id "MSTRG.10318.1"; exon_number "2";
Hco_scaf152	StringTie	exon	214698	215066	1000	-	.	gene_id "MSTRG.11789"; transcript_id "MSTRG.11789.1"; exon_number "1";
Hco_scaf152	StringTie	exon	217920	218000	1000	-	.	gene_id "MSTRG.11789"; transcript_id "MSTRG.11789.1"; exon_number "2";
Hco_scaf186	StringTie	exon	346111	346184	1000	-	.	gene_id "MSTRG.16465"; transcript_id "MSTRG.16465.2"; exon_number "1";
Hco_scaf186	StringTie	exon	360929	361087	1000	-	.	gene_id "MSTRG.16465"; transcript_id "MSTRG.16465.2"; exon_number "2";
Hco_scaf186	StringTie	exon	361329	361426	1000	-	.	gene_id "MSTRG.16465"; transcript_id "MSTRG.16465.2"; exon_number "3";
Hco_scaf109	StringTie	exon	684018	684180	1000	+	.	gene_id "MSTRG.3076"; transcript_id "MSTRG.3076.1"; exon_number "1";
Hco_scaf109	StringTie	exon	684417	684589	1000	+	.	gene_id "MSTRG.3076"; transcript_id "MSTRG.3076.1"; exon_number "2";
Hco_scaf109	StringTie	exon	686471	686596	1000	+	.	gene_id "MSTRG.3076"; transcript_id "MSTRG.3076.1"; exon_number "3";
Hco_scaf109	StringTie	exon	687923	688402	1000	+	.	gene_id "MSTRG.3076"; transcript_id "MSTRG.3076.1"; exon_number "4";
Hco_scaf109	StringTie	exon	692948	693279	1000	+	.	gene_id "MSTRG.3076"; transcript_id "MSTRG.3076.1"; exon_number "5";
Hco_scaf109	StringTie	exon	693550	697483	1000	+	.	gene_id "MSTRG.3076"; transcript_id "MSTRG.3076.1"; exon_number "6";
Hco_scaf25	StringTie	exon	506803	507047	1000	+	.	gene_id "MSTRG.24419"; transcript_id "MSTRG.24419.1"; exon_number "1";
Hco_scaf25	StringTie	exon	507171	507526	1000	+	.	gene_id "MSTRG.24419"; transcript_id "MSTRG.24419.1"; exon_number "2";
Hco_scaf6	StringTie	exon	5010215	5011342	1000	-	.	gene_id "MSTRG.48001"; transcript_id "MSTRG.48001.7"; exon_number "1";
Hco_scaf6	StringTie	exon	5011548	5011630	1000	-	.	gene_id "MSTRG.48001"; transcript_id "MSTRG.48001.7"; exon_number "2";
Hco_scaf6	StringTie	exon	5011986	5012058	1000	-	.	gene_id "MSTRG.48001"; transcript_id "MSTRG.48001.7"; exon_number "3";
Hco_scaf13	StringTie	exon	2480597	2480766	1000	+	.	gene_id "MSTRG.7458"; transcript_id "MSTRG.7458.1"; exon_number "1";
Hco_scaf13	StringTie	exon	2485810	2485931	1000	+	.	gene_id "MSTRG.7458"; transcript_id "MSTRG.7458.1"; exon_number "2";
Hco_scaf13	StringTie	exon	2503291	2503559	1000	+	.	gene_id "MSTRG.7458"; transcript_id "MSTRG.7458.1"; exon_number "3";
Hco_scaf27	StringTie	exon	2342359	2343448	1000	+	.	gene_id "MSTRG.26616"; transcript_id "MSTRG.26616.1"; exon_number "1";
Hco_scaf27	StringTie	exon	2360632	2360683	1000	+	.	gene_id "MSTRG.26616"; transcript_id "MSTRG.26616.1"; exon_number "2";
Hco_scaf27	StringTie	exon	2369236	2369345	1000	+	.	gene_id "MSTRG.26616"; transcript_id "MSTRG.26616.1"; exon_number "3";
Hco_scaf27	StringTie	exon	2379703	2379860	1000	+	.	gene_id "MSTRG.26616"; transcript_id "MSTRG.26616.1"; exon_number "4";
Hco_scaf27	StringTie	exon	2391613	2391712	1000	+	.	gene_id "MSTRG.26616"; transcript_id "MSTRG.26616.1"; exon_number "5";
Hco_scaf27	StringTie	exon	2399552	2399778	1000	+	.	gene_id "MSTRG.26616"; transcript_id "MSTRG.26616.1"; exon_number "6";
Hco_scaf27	StringTie	exon	2402384	2402440	1000	+	.	gene_id "MSTRG.26616"; transcript_id "MSTRG.26616.1"; exon_number "7";
Hco_scaf27	StringTie	exon	2403859	2403940	1000	+	.	gene_id "MSTRG.26616"; transcript_id "MSTRG.26616.1"; exon_number "8";
Hco_scaf27	StringTie	exon	2404487	2405621	1000	+	.	gene_id "MSTRG.26616"; transcript_id "MSTRG.26616.1"; exon_number "9";
Hco_scaf41	StringTie	exon	523999	524295	1000	+	.	gene_id "MSTRG.38100"; transcript_id "MSTRG.38100.2"; exon_number "1";
Hco_scaf41	StringTie	exon	524674	524769	1000	+	.	gene_id "MSTRG.38100"; transcript_id "MSTRG.38100.2"; exon_number "2";
Hco_scaf7	StringTie	exon	3164373	3164813	1000	-	.	gene_id "MSTRG.51693"; transcript_id "MSTRG.51693.1"; exon_number "1";
Hco_scaf7	StringTie	exon	3165663	3165717	1000	-	.	gene_id "MSTRG.51693"; transcript_id "MSTRG.51693.1"; exon_number "2";
Hco_scaf186	StringTie	exon	218448	218773	1000	+	.	gene_id "MSTRG.16457"; transcript_id "MSTRG.16457.2"; exon_number "1";
Hco_scaf186	StringTie	exon	218946	218995	1000	+	.	gene_id "MSTRG.16457"; transcript_id "MSTRG.16457.2"; exon_number "2";
Hco_scaf186	StringTie	exon	219282	219563	1000	+	.	gene_id "MSTRG.16457"; transcript_id "MSTRG.16457.2"; exon_number "3";
Hco_scaf1	StringTie	exon	2659238	2659292	1000	-	.	gene_id "MSTRG.405"; transcript_id "MSTRG.405.1"; exon_number "1";
Hco_scaf1	StringTie	exon	2763366	2763515	1000	-	.	gene_id "MSTRG.405"; transcript_id "MSTRG.405.1"; exon_number "2";
Hco_scaf26	StringTie	exon	510756	511166	1000	-	.	gene_id "MSTRG.25466"; transcript_id "MSTRG.25466.1"; exon_number "1";
Hco_scaf26	StringTie	exon	512251	512362	1000	-	.	gene_id "MSTRG.25466"; transcript_id "MSTRG.25466.1"; exon_number "2";
Hco_scaf35	StringTie	exon	110575	111570	1000	+	.	gene_id "MSTRG.33595"; transcript_id "MSTRG.33595.1"; exon_number "1";
Hco_scaf35	StringTie	exon	113236	113285	1000	+	.	gene_id "MSTRG.33595"; transcript_id "MSTRG.33595.1"; exon_number "2";
Hco_scaf35	StringTie	exon	114471	114596	1000	+	.	gene_id "MSTRG.33595"; transcript_id "MSTRG.33595.1"; exon_number "3";
Hco_scaf108	StringTie	exon	783164	783202	1000	-	.	gene_id "MSTRG.2941"; transcript_id "MSTRG.2941.4"; exon_number "1";
Hco_scaf108	StringTie	exon	785218	785300	1000	-	.	gene_id "MSTRG.2941"; transcript_id "MSTRG.2941.4"; exon_number "2";
Hco_scaf108	StringTie	exon	786813	786980	1000	-	.	gene_id "MSTRG.2941"; transcript_id "MSTRG.2941.4"; exon_number "3";
Hco_scaf108	StringTie	exon	790005	790207	1000	-	.	gene_id "MSTRG.2941"; transcript_id "MSTRG.2941.4"; exon_number "4";
Hco_scaf365	StringTie	exon	11371	12187	1000	+	.	gene_id "MSTRG.34608"; transcript_id "MSTRG.34608.1"; exon_number "1";
Hco_scaf365	StringTie	exon	12504	13228	1000	+	.	gene_id "MSTRG.34608"; transcript_id "MSTRG.34608.1"; exon_number "2";
Hco_scaf17	StringTie	exon	1736882	1736972	1000	+	.	gene_id "MSTRG.14453"; transcript_id "MSTRG.14453.1"; exon_number "1";
Hco_scaf17	StringTie	exon	1737019	1737770	1000	+	.	gene_id "MSTRG.14453"; transcript_id "MSTRG.14453.1"; exon_number "2";
Hco_scaf250	StringTie	exon	36856	36920	1000	+	.	gene_id "MSTRG.24725"; transcript_id "MSTRG.24725.1"; exon_number "1";
Hco_scaf250	StringTie	exon	41722	41891	1000	+	.	gene_id "MSTRG.24725"; transcript_id "MSTRG.24725.1"; exon_number "2";
Hco_scaf250	StringTie	exon	47912	47926	1000	+	.	gene_id "MSTRG.24725"; transcript_id "MSTRG.24725.1"; exon_number "3";
Hco_scaf240	StringTie	exon	186285	190197	1000	-	.	gene_id "MSTRG.23650"; transcript_id "MSTRG.23650.1"; exon_number "1";
Hco_scaf240	StringTie	exon	195645	195741	1000	-	.	gene_id "MSTRG.23650"; transcript_id "MSTRG.23650.1"; exon_number "2";
Hco_scaf451	StringTie	exon	82263	82998	1000	+	.	gene_id "MSTRG.40614"; transcript_id "MSTRG.40614.1"; exon_number "1";
Hco_scaf451	StringTie	exon	83878	83983	1000	+	.	gene_id "MSTRG.40614"; transcript_id "MSTRG.40614.1"; exon_number "2";
Hco_scaf247	StringTie	exon	250181	250802	1000	-	.	gene_id "MSTRG.24210"; transcript_id "MSTRG.24210.1"; exon_number "1";
Hco_scaf247	StringTie	exon	303723	303791	1000	-	.	gene_id "MSTRG.24210"; transcript_id "MSTRG.24210.1"; exon_number "2";
Hco_scaf152	StringTie	exon	498318	498620	1000	-	.	gene_id "MSTRG.11855"; transcript_id "MSTRG.11855.1"; exon_number "1";
Hco_scaf152	StringTie	exon	543274	545204	1000	-	.	gene_id "MSTRG.11855"; transcript_id "MSTRG.11855.1"; exon_number "2";
Hco_scaf89	StringTie	exon	307229	307370	1000	+	.	gene_id "MSTRG.56664"; transcript_id "MSTRG.56664.1"; exon_number "1";
Hco_scaf89	StringTie	exon	307523	307742	1000	+	.	gene_id "MSTRG.56664"; transcript_id "MSTRG.56664.1"; exon_number "2";
Hco_scaf89	StringTie	exon	308358	311918	1000	+	.	gene_id "MSTRG.56664"; transcript_id "MSTRG.56664.1"; exon_number "3";
Hco_scaf84	StringTie	exon	808539	808726	1000	-	.	gene_id "MSTRG.55669"; transcript_id "MSTRG.55669.1"; exon_number "1";
Hco_scaf84	StringTie	exon	808822	809414	1000	-	.	gene_id "MSTRG.55669"; transcript_id "MSTRG.55669.1"; exon_number "2";
Hco_scaf2	StringTie	exon	4180447	4182177	1000	+	.	gene_id "MSTRG.18351"; transcript_id "MSTRG.18351.1"; exon_number "1";
Hco_scaf2	StringTie	exon	4183417	4183632	1000	+	.	gene_id "MSTRG.18351"; transcript_id "MSTRG.18351.1"; exon_number "2";
Hco_scaf2	StringTie	exon	4189119	4189200	1000	+	.	gene_id "MSTRG.18351"; transcript_id "MSTRG.18351.1"; exon_number "3";
Hco_scaf2	StringTie	exon	4189317	4189712	1000	+	.	gene_id "MSTRG.18351"; transcript_id "MSTRG.18351.1"; exon_number "4";
Hco_scaf138	StringTie	exon	250602	250865	1000	-	.	gene_id "MSTRG.8707"; transcript_id "MSTRG.8707.1"; exon_number "1";
Hco_scaf138	StringTie	exon	251848	252497	1000	-	.	gene_id "MSTRG.8707"; transcript_id "MSTRG.8707.1"; exon_number "2";
Hco_scaf138	StringTie	exon	253163	253446	1000	-	.	gene_id "MSTRG.8707"; transcript_id "MSTRG.8707.1"; exon_number "3";
Hco_scaf138	StringTie	exon	254557	254885	1000	-	.	gene_id "MSTRG.8707"; transcript_id "MSTRG.8707.1"; exon_number "4";
Hco_scaf2	StringTie	exon	2352405	2352563	1000	+	.	gene_id "MSTRG.18054"; transcript_id "MSTRG.18054.1"; exon_number "1";
Hco_scaf2	StringTie	exon	2352706	2353177	1000	+	.	gene_id "MSTRG.18054"; transcript_id "MSTRG.18054.1"; exon_number "2";
Hco_scaf55	StringTie	exon	1315515	1315880	1000	+	.	gene_id "MSTRG.45713"; transcript_id "MSTRG.45713.5"; exon_number "1";
Hco_scaf55	StringTie	exon	1388332	1388469	1000	+	.	gene_id "MSTRG.45713"; transcript_id "MSTRG.45713.5"; exon_number "2";
Hco_scaf50	StringTie	exon	1584091	1584100	1000	-	.	gene_id "MSTRG.43585"; transcript_id "MSTRG.43585.2"; exon_number "1";
Hco_scaf50	StringTie	exon	1639419	1644178	1000	-	.	gene_id "MSTRG.43585"; transcript_id "MSTRG.43585.2"; exon_number "2";
Hco_scaf50	StringTie	exon	1665008	1665268	1000	-	.	gene_id "MSTRG.43585"; transcript_id "MSTRG.43585.2"; exon_number "3";
Hco_scaf50	StringTie	exon	1699774	1700142	1000	-	.	gene_id "MSTRG.43585"; transcript_id "MSTRG.43585.2"; exon_number "4";
Hco_scaf50	StringTie	exon	1719691	1719888	1000	-	.	gene_id "MSTRG.43585"; transcript_id "MSTRG.43585.2"; exon_number "5";
Hco_scaf124	StringTie	exon	557653	558005	1000	+	.	gene_id "MSTRG.6900"; transcript_id "MSTRG.6900.1"; exon_number "1";
Hco_scaf124	StringTie	exon	778569	778952	1000	+	.	gene_id "MSTRG.6900"; transcript_id "MSTRG.6900.1"; exon_number "2";
Hco_scaf352	StringTie	exon	4044	4258	1000	-	.	gene_id "MSTRG.34021"; transcript_id "MSTRG.34021.1"; exon_number "1";
Hco_scaf352	StringTie	exon	50736	50865	1000	-	.	gene_id "MSTRG.34021"; transcript_id "MSTRG.34021.1"; exon_number "2";
Hco_scaf84	StringTie	exon	5664	5932	1000	+	.	gene_id "MSTRG.55561"; transcript_id "MSTRG.55561.1"; exon_number "1";
Hco_scaf84	StringTie	exon	6050	6094	1000	+	.	gene_id "MSTRG.55561"; transcript_id "MSTRG.55561.1"; exon_number "2";
Hco_scaf73	StringTie	exon	760453	763876	1000	+	.	gene_id "MSTRG.52834"; transcript_id "MSTRG.52834.2"; exon_number "1";
Hco_scaf73	StringTie	exon	771625	772203	1000	+	.	gene_id "MSTRG.52834"; transcript_id "MSTRG.52834.2"; exon_number "2";
Hco_scaf523	StringTie	exon	97396	98083	1000	+	.	gene_id "MSTRG.44512"; transcript_id "MSTRG.44512.8"; exon_number "1";
Hco_scaf523	StringTie	exon	103555	103588	1000	+	.	gene_id "MSTRG.44512"; transcript_id "MSTRG.44512.8"; exon_number "2";
Hco_scaf523	StringTie	exon	113875	113940	1000	+	.	gene_id "MSTRG.44512"; transcript_id "MSTRG.44512.8"; exon_number "3";
Hco_scaf523	StringTie	exon	118454	120143	1000	+	.	gene_id "MSTRG.44512"; transcript_id "MSTRG.44512.8"; exon_number "4";
Hco_scaf605	StringTie	exon	41881	43026	1000	-	.	gene_id "MSTRG.48476"; transcript_id "MSTRG.48476.2"; exon_number "1";
Hco_scaf605	StringTie	exon	45963	46046	1000	-	.	gene_id "MSTRG.48476"; transcript_id "MSTRG.48476.2"; exon_number "2";
Hco_scaf605	StringTie	exon	47665	47727	1000	-	.	gene_id "MSTRG.48476"; transcript_id "MSTRG.48476.2"; exon_number "3";
Hco_scaf605	StringTie	exon	48082	48206	1000	-	.	gene_id "MSTRG.48476"; transcript_id "MSTRG.48476.2"; exon_number "4";
Hco_scaf605	StringTie	exon	49112	50301	1000	-	.	gene_id "MSTRG.48476"; transcript_id "MSTRG.48476.2"; exon_number "5";
Hco_scaf230	StringTie	exon	148041	149197	1000	+	.	gene_id "MSTRG.22814"; transcript_id "MSTRG.22814.1"; exon_number "1";
Hco_scaf230	StringTie	exon	150122	150220	1000	+	.	gene_id "MSTRG.22814"; transcript_id "MSTRG.22814.1"; exon_number "2";
Hco_scaf230	StringTie	exon	150647	150817	1000	+	.	gene_id "MSTRG.22814"; transcript_id "MSTRG.22814.1"; exon_number "3";
Hco_scaf72	StringTie	exon	1273792	1273925	1000	+	.	gene_id "MSTRG.52659"; transcript_id "MSTRG.52659.1"; exon_number "1";
Hco_scaf72	StringTie	exon	1274029	1274096	1000	+	.	gene_id "MSTRG.52659"; transcript_id "MSTRG.52659.1"; exon_number "2";
Hco_scaf72	StringTie	exon	1275477	1275843	1000	+	.	gene_id "MSTRG.52659"; transcript_id "MSTRG.52659.1"; exon_number "3";
Hco_scaf521	StringTie	exon	62900	63240	1000	-	.	gene_id "MSTRG.44450"; transcript_id "MSTRG.44450.1"; exon_number "1";
Hco_scaf521	StringTie	exon	63412	63437	1000	-	.	gene_id "MSTRG.44450"; transcript_id "MSTRG.44450.1"; exon_number "2";
Hco_scaf7	StringTie	exon	863574	866822	1000	+	.	gene_id "MSTRG.51497"; transcript_id "MSTRG.51497.1"; exon_number "1";
Hco_scaf7	StringTie	exon	934477	934690	1000	+	.	gene_id "MSTRG.51497"; transcript_id "MSTRG.51497.1"; exon_number "2";
Hco_scaf326	StringTie	exon	117170	117259	1000	-	.	gene_id "MSTRG.32157"; transcript_id "MSTRG.32157.1"; exon_number "1";
Hco_scaf326	StringTie	exon	128400	128772	1000	-	.	gene_id "MSTRG.32157"; transcript_id "MSTRG.32157.1"; exon_number "2";
Hco_scaf4	StringTie	exon	5253166	5254909	1000	+	.	gene_id "MSTRG.37430"; transcript_id "MSTRG.37430.2"; exon_number "1";
Hco_scaf4	StringTie	exon	5255293	5260109	1000	+	.	gene_id "MSTRG.37430"; transcript_id "MSTRG.37430.2"; exon_number "2";
Hco_scaf29	StringTie	exon	1254705	1254920	1000	+	.	gene_id "MSTRG.28186"; transcript_id "MSTRG.28186.1"; exon_number "1";
Hco_scaf29	StringTie	exon	1265313	1268448	1000	+	.	gene_id "MSTRG.28186"; transcript_id "MSTRG.28186.1"; exon_number "2";
Hco_scaf198	StringTie	exon	549262	549401	1000	-	.	gene_id "MSTRG.17704"; transcript_id "MSTRG.17704.2"; exon_number "1";
Hco_scaf198	StringTie	exon	555920	556085	1000	-	.	gene_id "MSTRG.17704"; transcript_id "MSTRG.17704.2"; exon_number "2";
Hco_scaf198	StringTie	exon	560411	560751	1000	-	.	gene_id "MSTRG.17704"; transcript_id "MSTRG.17704.2"; exon_number "3";
Hco_scaf57	StringTie	exon	764715	765377	1000	-	.	gene_id "MSTRG.46233"; transcript_id "MSTRG.46233.1"; exon_number "1";
Hco_scaf57	StringTie	exon	766510	766755	1000	-	.	gene_id "MSTRG.46233"; transcript_id "MSTRG.46233.1"; exon_number "2";
Hco_scaf91	StringTie	exon	469637	471089	1000	+	.	gene_id "MSTRG.57710"; transcript_id "MSTRG.57710.1"; exon_number "1";
Hco_scaf91	StringTie	exon	472579	472653	1000	+	.	gene_id "MSTRG.57710"; transcript_id "MSTRG.57710.1"; exon_number "2";
Hco_scaf86	StringTie	exon	377010	377152	1000	+	.	gene_id "MSTRG.56107"; transcript_id "MSTRG.56107.1"; exon_number "1";
Hco_scaf86	StringTie	exon	411474	411622	1000	+	.	gene_id "MSTRG.56107"; transcript_id "MSTRG.56107.1"; exon_number "2";
Hco_scaf532	StringTie	exon	8651	10640	1000	-	.	gene_id "MSTRG.44875"; transcript_id "MSTRG.44875.4"; exon_number "1";
Hco_scaf532	StringTie	exon	11139	11886	1000	-	.	gene_id "MSTRG.44875"; transcript_id "MSTRG.44875.4"; exon_number "2";
Hco_scaf532	StringTie	exon	12370	12474	1000	-	.	gene_id "MSTRG.44875"; transcript_id "MSTRG.44875.4"; exon_number "3";
Hco_scaf532	StringTie	exon	13242	13334	1000	-	.	gene_id "MSTRG.44875"; transcript_id "MSTRG.44875.4"; exon_number "4";
Hco_scaf532	StringTie	exon	14060	14151	1000	-	.	gene_id "MSTRG.44875"; transcript_id "MSTRG.44875.4"; exon_number "5";
Hco_scaf532	StringTie	exon	15118	15242	1000	-	.	gene_id "MSTRG.44875"; transcript_id "MSTRG.44875.4"; exon_number "6";
Hco_scaf532	StringTie	exon	16084	16144	1000	-	.	gene_id "MSTRG.44875"; transcript_id "MSTRG.44875.4"; exon_number "7";
Hco_scaf532	StringTie	exon	16829	16894	1000	-	.	gene_id "MSTRG.44875"; transcript_id "MSTRG.44875.4"; exon_number "8";
Hco_scaf532	StringTie	exon	16998	17127	1000	-	.	gene_id "MSTRG.44875"; transcript_id "MSTRG.44875.4"; exon_number "9";
Hco_scaf532	StringTie	exon	20509	20579	1000	-	.	gene_id "MSTRG.44875"; transcript_id "MSTRG.44875.4"; exon_number "10";
Hco_scaf532	StringTie	exon	21042	21098	1000	-	.	gene_id "MSTRG.44875"; transcript_id "MSTRG.44875.4"; exon_number "11";
Hco_scaf532	StringTie	exon	22555	22714	1000	-	.	gene_id "MSTRG.44875"; transcript_id "MSTRG.44875.4"; exon_number "12";
Hco_scaf208	StringTie	exon	303149	303336	1000	-	.	gene_id "MSTRG.19861"; transcript_id "MSTRG.19861.1"; exon_number "1";
Hco_scaf208	StringTie	exon	323744	324167	1000	-	.	gene_id "MSTRG.19861"; transcript_id "MSTRG.19861.1"; exon_number "2";
Hco_scaf165	StringTie	exon	199073	199293	1000	-	.	gene_id "MSTRG.13848"; transcript_id "MSTRG.13848.2"; exon_number "1";
Hco_scaf165	StringTie	exon	199585	199646	1000	-	.	gene_id "MSTRG.13848"; transcript_id "MSTRG.13848.2"; exon_number "2";
Hco_scaf165	StringTie	exon	200229	200715	1000	-	.	gene_id "MSTRG.13848"; transcript_id "MSTRG.13848.2"; exon_number "3";
Hco_scaf95	StringTie	exon	879675	879823	1000	-	.	gene_id "MSTRG.58434"; transcript_id "MSTRG.58434.3"; exon_number "1";
Hco_scaf95	StringTie	exon	880185	880367	1000	-	.	gene_id "MSTRG.58434"; transcript_id "MSTRG.58434.3"; exon_number "2";
Hco_scaf165	StringTie	exon	165445	165522	1000	+	.	gene_id "MSTRG.13824"; transcript_id "MSTRG.13824.2"; exon_number "1";
Hco_scaf165	StringTie	exon	165654	167261	1000	+	.	gene_id "MSTRG.13824"; transcript_id "MSTRG.13824.2"; exon_number "2";
Hco_scaf10	StringTie	exon	658344	659120	1000	-	.	gene_id "MSTRG.1465"; transcript_id "MSTRG.1465.1"; exon_number "1";
Hco_scaf10	StringTie	exon	659281	659403	1000	-	.	gene_id "MSTRG.1465"; transcript_id "MSTRG.1465.1"; exon_number "2";
Hco_scaf51	StringTie	exon	17917	17958	1000	-	.	gene_id "MSTRG.43823"; transcript_id "MSTRG.43823.1"; exon_number "1";
Hco_scaf51	StringTie	exon	34426	34585	1000	-	.	gene_id "MSTRG.43823"; transcript_id "MSTRG.43823.1"; exon_number "2";
Hco_scaf51	StringTie	exon	45052	45384	1000	-	.	gene_id "MSTRG.43823"; transcript_id "MSTRG.43823.1"; exon_number "3";
Hco_scaf416	StringTie	exon	141462	141627	1000	+	.	gene_id "MSTRG.38608"; transcript_id "MSTRG.38608.1"; exon_number "1";
Hco_scaf416	StringTie	exon	173945	174040	1000	+	.	gene_id "MSTRG.38608"; transcript_id "MSTRG.38608.1"; exon_number "2";
Hco_scaf13	StringTie	exon	222873	223231	1000	+	.	gene_id "MSTRG.7180"; transcript_id "MSTRG.7180.1"; exon_number "1";
Hco_scaf13	StringTie	exon	248060	248482	1000	+	.	gene_id "MSTRG.7180"; transcript_id "MSTRG.7180.1"; exon_number "2";
Hco_scaf3	StringTie	exon	4078650	4078814	1000	+	.	gene_id "MSTRG.29315"; transcript_id "MSTRG.29315.1"; exon_number "1";
Hco_scaf3	StringTie	exon	4082869	4082941	1000	+	.	gene_id "MSTRG.29315"; transcript_id "MSTRG.29315.1"; exon_number "2";
Hco_scaf3	StringTie	exon	4088241	4088289	1000	+	.	gene_id "MSTRG.29315"; transcript_id "MSTRG.29315.1"; exon_number "3";
Hco_scaf3	StringTie	exon	4089282	4089357	1000	+	.	gene_id "MSTRG.29315"; transcript_id "MSTRG.29315.1"; exon_number "4";
Hco_scaf3	StringTie	exon	4090677	4090712	1000	+	.	gene_id "MSTRG.29315"; transcript_id "MSTRG.29315.1"; exon_number "5";
Hco_scaf11	StringTie	exon	2908210	2909623	1000	-	.	gene_id "MSTRG.3597"; transcript_id "MSTRG.3597.1"; exon_number "1";
Hco_scaf11	StringTie	exon	2911560	2911732	1000	-	.	gene_id "MSTRG.3597"; transcript_id "MSTRG.3597.1"; exon_number "2";
Hco_scaf11	StringTie	exon	2912558	2912937	1000	-	.	gene_id "MSTRG.3597"; transcript_id "MSTRG.3597.1"; exon_number "3";
Hco_scaf377	StringTie	exon	149362	149444	1000	-	.	gene_id "MSTRG.35391"; transcript_id "MSTRG.35391.2"; exon_number "1";
Hco_scaf377	StringTie	exon	195669	196668	1000	-	.	gene_id "MSTRG.35391"; transcript_id "MSTRG.35391.2"; exon_number "2";
Hco_scaf377	StringTie	exon	196889	197161	1000	-	.	gene_id "MSTRG.35391"; transcript_id "MSTRG.35391.2"; exon_number "3";
Hco_scaf165	StringTie	exon	163818	164097	1000	+	.	gene_id "MSTRG.13824"; transcript_id "MSTRG.13824.1"; exon_number "1";
Hco_scaf165	StringTie	exon	164727	164964	1000	+	.	gene_id "MSTRG.13824"; transcript_id "MSTRG.13824.1"; exon_number "2";
Hco_scaf165	StringTie	exon	165654	165868	1000	+	.	gene_id "MSTRG.13824"; transcript_id "MSTRG.13824.1"; exon_number "3";
Hco_scaf165	StringTie	exon	177597	177727	1000	+	.	gene_id "MSTRG.13824"; transcript_id "MSTRG.13824.1"; exon_number "4";
Hco_scaf383	StringTie	exon	44884	45281	1000	-	.	gene_id "MSTRG.35899"; transcript_id "MSTRG.35899.1"; exon_number "1";
Hco_scaf383	StringTie	exon	53186	53462	1000	-	.	gene_id "MSTRG.35899"; transcript_id "MSTRG.35899.1"; exon_number "2";
Hco_scaf51	StringTie	exon	139479	139569	1000	+	.	gene_id "MSTRG.43845"; transcript_id "MSTRG.43845.1"; exon_number "1";
Hco_scaf51	StringTie	exon	140104	140581	1000	+	.	gene_id "MSTRG.43845"; transcript_id "MSTRG.43845.1"; exon_number "2";
Hco_scaf414	StringTie	exon	219	313	1000	-	.	gene_id "MSTRG.38498"; transcript_id "MSTRG.38498.1"; exon_number "1";
Hco_scaf414	StringTie	exon	1401	1450	1000	-	.	gene_id "MSTRG.38498"; transcript_id "MSTRG.38498.1"; exon_number "2";
Hco_scaf414	StringTie	exon	2526	2596	1000	-	.	gene_id "MSTRG.38498"; transcript_id "MSTRG.38498.1"; exon_number "3";
Hco_scaf414	StringTie	exon	3302	3350	1000	-	.	gene_id "MSTRG.38498"; transcript_id "MSTRG.38498.1"; exon_number "4";
Hco_scaf414	StringTie	exon	3480	5913	1000	-	.	gene_id "MSTRG.38498"; transcript_id "MSTRG.38498.1"; exon_number "5";
Hco_scaf6	StringTie	exon	122314	122887	1000	-	.	gene_id "MSTRG.47330"; transcript_id "MSTRG.47330.1"; exon_number "1";
Hco_scaf6	StringTie	exon	122975	123428	1000	-	.	gene_id "MSTRG.47330"; transcript_id "MSTRG.47330.1"; exon_number "2";
Hco_scaf123	StringTie	exon	842824	843032	1000	-	.	gene_id "MSTRG.6620"; transcript_id "MSTRG.6620.1"; exon_number "1";
Hco_scaf123	StringTie	exon	850031	850138	1000	-	.	gene_id "MSTRG.6620"; transcript_id "MSTRG.6620.1"; exon_number "2";
Hco_scaf123	StringTie	exon	867354	867495	1000	-	.	gene_id "MSTRG.6620"; transcript_id "MSTRG.6620.1"; exon_number "3";
Hco_scaf123	StringTie	exon	885188	885337	1000	-	.	gene_id "MSTRG.6620"; transcript_id "MSTRG.6620.1"; exon_number "4";
Hco_scaf168	StringTie	exon	430177	430324	1000	+	.	gene_id "MSTRG.14105"; transcript_id "MSTRG.14105.1"; exon_number "1";
Hco_scaf168	StringTie	exon	485033	485457	1000	+	.	gene_id "MSTRG.14105"; transcript_id "MSTRG.14105.1"; exon_number "2";
Hco_scaf39	StringTie	exon	1091379	1092231	1000	-	.	gene_id "MSTRG.36239"; transcript_id "MSTRG.36239.5"; exon_number "1";
Hco_scaf39	StringTie	exon	1108948	1109135	1000	-	.	gene_id "MSTRG.36239"; transcript_id "MSTRG.36239.5"; exon_number "2";
Hco_scaf39	StringTie	exon	1122753	1122933	1000	-	.	gene_id "MSTRG.36239"; transcript_id "MSTRG.36239.5"; exon_number "3";
Hco_scaf39	StringTie	exon	1140011	1140407	1000	-	.	gene_id "MSTRG.36239"; transcript_id "MSTRG.36239.5"; exon_number "4";
Hco_scaf13	StringTie	exon	2031035	2032078	1000	-	.	gene_id "MSTRG.7425"; transcript_id "MSTRG.7425.1"; exon_number "1";
Hco_scaf13	StringTie	exon	2032243	2032316	1000	-	.	gene_id "MSTRG.7425"; transcript_id "MSTRG.7425.1"; exon_number "2";
Hco_scaf188	StringTie	exon	108985	109052	1000	+	.	gene_id "MSTRG.16297"; transcript_id "MSTRG.16297.1"; exon_number "1";
Hco_scaf188	StringTie	exon	122836	122890	1000	+	.	gene_id "MSTRG.16297"; transcript_id "MSTRG.16297.1"; exon_number "2";
Hco_scaf188	StringTie	exon	132166	132356	1000	+	.	gene_id "MSTRG.16297"; transcript_id "MSTRG.16297.1"; exon_number "3";
Hco_scaf175	StringTie	exon	653183	653292	1000	-	.	gene_id "MSTRG.15053"; transcript_id "MSTRG.15053.1"; exon_number "1";
Hco_scaf175	StringTie	exon	661690	661864	1000	-	.	gene_id "MSTRG.15053"; transcript_id "MSTRG.15053.1"; exon_number "2";
Hco_scaf15	StringTie	exon	1910648	1913686	1000	+	.	gene_id "MSTRG.11093"; transcript_id "MSTRG.11093.1"; exon_number "1";
Hco_scaf15	StringTie	exon	1952662	1952859	1000	+	.	gene_id "MSTRG.11093"; transcript_id "MSTRG.11093.1"; exon_number "2";
Hco_scaf357	StringTie	exon	32059	35230	1000	+	.	gene_id "MSTRG.34139"; transcript_id "MSTRG.34139.1"; exon_number "1";
Hco_scaf357	StringTie	exon	35295	36097	1000	+	.	gene_id "MSTRG.34139"; transcript_id "MSTRG.34139.1"; exon_number "2";
Hco_scaf4	StringTie	exon	5326757	5328005	1000	-	.	gene_id "MSTRG.37455"; transcript_id "MSTRG.37455.1"; exon_number "1";
Hco_scaf4	StringTie	exon	5328104	5328158	1000	-	.	gene_id "MSTRG.37455"; transcript_id "MSTRG.37455.1"; exon_number "2";
Hco_scaf17	StringTie	exon	2191643	2192434	1000	-	.	gene_id "MSTRG.14542"; transcript_id "MSTRG.14542.5"; exon_number "1";
Hco_scaf17	StringTie	exon	2208528	2208649	1000	-	.	gene_id "MSTRG.14542"; transcript_id "MSTRG.14542.5"; exon_number "2";
Hco_scaf17	StringTie	exon	2209185	2209333	1000	-	.	gene_id "MSTRG.14542"; transcript_id "MSTRG.14542.5"; exon_number "3";
Hco_scaf80	StringTie	exon	45827	46095	1000	-	.	gene_id "MSTRG.54773"; transcript_id "MSTRG.54773.2"; exon_number "1";
Hco_scaf80	StringTie	exon	47011	47068	1000	-	.	gene_id "MSTRG.54773"; transcript_id "MSTRG.54773.2"; exon_number "2";
Hco_scaf80	StringTie	exon	47734	48029	1000	-	.	gene_id "MSTRG.54773"; transcript_id "MSTRG.54773.2"; exon_number "3";
Hco_scaf22	StringTie	exon	2647106	2647247	1000	-	.	gene_id "MSTRG.21627"; transcript_id "MSTRG.21627.1"; exon_number "1";
Hco_scaf22	StringTie	exon	2698019	2698122	1000	-	.	gene_id "MSTRG.21627"; transcript_id "MSTRG.21627.1"; exon_number "2";
Hco_scaf19	StringTie	exon	1666858	1666951	1000	+	.	gene_id "MSTRG.16705"; transcript_id "MSTRG.16705.1"; exon_number "1";
Hco_scaf19	StringTie	exon	1667588	1667749	1000	+	.	gene_id "MSTRG.16705"; transcript_id "MSTRG.16705.1"; exon_number "2";
Hco_scaf19	StringTie	exon	1668266	1668441	1000	+	.	gene_id "MSTRG.16705"; transcript_id "MSTRG.16705.1"; exon_number "3";
Hco_scaf19	StringTie	exon	1668924	1669128	1000	+	.	gene_id "MSTRG.16705"; transcript_id "MSTRG.16705.1"; exon_number "4";
Hco_scaf19	StringTie	exon	1669887	1670975	1000	+	.	gene_id "MSTRG.16705"; transcript_id "MSTRG.16705.1"; exon_number "5";
Hco_scaf77	StringTie	exon	48091	48607	1000	+	.	gene_id "MSTRG.53784"; transcript_id "MSTRG.53784.1"; exon_number "1";
Hco_scaf77	StringTie	exon	59688	59808	1000	+	.	gene_id "MSTRG.53784"; transcript_id "MSTRG.53784.1"; exon_number "2";
Hco_scaf274	StringTie	exon	245460	246359	1000	-	.	gene_id "MSTRG.26833"; transcript_id "MSTRG.26833.1"; exon_number "1";
Hco_scaf274	StringTie	exon	247207	247273	1000	-	.	gene_id "MSTRG.26833"; transcript_id "MSTRG.26833.1"; exon_number "2";
Hco_scaf673	StringTie	exon	23599	24033	1000	+	.	gene_id "MSTRG.50642"; transcript_id "MSTRG.50642.1"; exon_number "1";
Hco_scaf673	StringTie	exon	24380	24454	1000	+	.	gene_id "MSTRG.50642"; transcript_id "MSTRG.50642.1"; exon_number "2";
Hco_scaf3	StringTie	exon	3604692	3604763	1000	-	.	gene_id "MSTRG.29264"; transcript_id "MSTRG.29264.1"; exon_number "1";
Hco_scaf3	StringTie	exon	3604798	3605836	1000	-	.	gene_id "MSTRG.29264"; transcript_id "MSTRG.29264.1"; exon_number "2";
Hco_scaf27	StringTie	exon	749560	749645	1000	+	.	gene_id "MSTRG.26503"; transcript_id "MSTRG.26503.1"; exon_number "1";
Hco_scaf27	StringTie	exon	810823	811085	1000	+	.	gene_id "MSTRG.26503"; transcript_id "MSTRG.26503.1"; exon_number "2";
Hco_scaf432	StringTie	exon	24141	24403	1000	+	.	gene_id "MSTRG.39591"; transcript_id "MSTRG.39591.2"; exon_number "1";
Hco_scaf432	StringTie	exon	39072	40353	1000	+	.	gene_id "MSTRG.39591"; transcript_id "MSTRG.39591.2"; exon_number "2";
Hco_scaf432	StringTie	exon	40445	40480	1000	+	.	gene_id "MSTRG.39591"; transcript_id "MSTRG.39591.2"; exon_number "3";
Hco_scaf317	StringTie	exon	274207	274378	1000	-	.	gene_id "MSTRG.31114"; transcript_id "MSTRG.31114.2"; exon_number "1";
Hco_scaf317	StringTie	exon	275255	277359	1000	-	.	gene_id "MSTRG.31114"; transcript_id "MSTRG.31114.2"; exon_number "2";
Hco_scaf364	StringTie	exon	187594	187823	1000	+	.	gene_id "MSTRG.34605"; transcript_id "MSTRG.34605.2"; exon_number "1";
Hco_scaf364	StringTie	exon	200694	200817	1000	+	.	gene_id "MSTRG.34605"; transcript_id "MSTRG.34605.2"; exon_number "2";
Hco_scaf236	StringTie	exon	175551	175644	1000	+	.	gene_id "MSTRG.23138"; transcript_id "MSTRG.23138.1"; exon_number "1";
Hco_scaf236	StringTie	exon	403640	404062	1000	+	.	gene_id "MSTRG.23138"; transcript_id "MSTRG.23138.1"; exon_number "2";
Hco_scaf533	StringTie	exon	26612	26909	1000	-	.	gene_id "MSTRG.44889"; transcript_id "MSTRG.44889.1"; exon_number "1";
Hco_scaf533	StringTie	exon	76010	76039	1000	-	.	gene_id "MSTRG.44889"; transcript_id "MSTRG.44889.1"; exon_number "2";
Hco_scaf333	StringTie	exon	128077	128659	1000	+	.	gene_id "MSTRG.32716"; transcript_id "MSTRG.32716.1"; exon_number "1";
Hco_scaf333	StringTie	exon	130272	131129	1000	+	.	gene_id "MSTRG.32716"; transcript_id "MSTRG.32716.1"; exon_number "2";
Hco_scaf286	StringTie	exon	172066	172289	1000	-	.	gene_id "MSTRG.27744"; transcript_id "MSTRG.27744.1"; exon_number "1";
Hco_scaf286	StringTie	exon	172315	173278	1000	-	.	gene_id "MSTRG.27744"; transcript_id "MSTRG.27744.1"; exon_number "2";
Hco_scaf278	StringTie	exon	276385	276655	1000	+	.	gene_id "MSTRG.27106"; transcript_id "MSTRG.27106.1"; exon_number "1";
Hco_scaf278	StringTie	exon	315514	315659	1000	+	.	gene_id "MSTRG.27106"; transcript_id "MSTRG.27106.1"; exon_number "2";
Hco_scaf531	StringTie	exon	25343	25515	1000	+	.	gene_id "MSTRG.44824"; transcript_id "MSTRG.44824.1"; exon_number "1";
Hco_scaf531	StringTie	exon	25739	26295	1000	+	.	gene_id "MSTRG.44824"; transcript_id "MSTRG.44824.1"; exon_number "2";
Hco_scaf123	StringTie	exon	488762	489679	1000	+	.	gene_id "MSTRG.6534"; transcript_id "MSTRG.6534.2"; exon_number "1";
Hco_scaf123	StringTie	exon	490253	490387	1000	+	.	gene_id "MSTRG.6534"; transcript_id "MSTRG.6534.2"; exon_number "2";
Hco_scaf123	StringTie	exon	497795	498769	1000	+	.	gene_id "MSTRG.6534"; transcript_id "MSTRG.6534.2"; exon_number "3";
Hco_scaf15	StringTie	exon	2534449	2534597	1000	-	.	gene_id "MSTRG.11187"; transcript_id "MSTRG.11187.1"; exon_number "1";
Hco_scaf15	StringTie	exon	2538205	2538279	1000	-	.	gene_id "MSTRG.11187"; transcript_id "MSTRG.11187.1"; exon_number "2";
Hco_scaf15	StringTie	exon	2539559	2539678	1000	-	.	gene_id "MSTRG.11187"; transcript_id "MSTRG.11187.1"; exon_number "3";
Hco_scaf69	StringTie	exon	786360	786924	1000	+	.	gene_id "MSTRG.51148"; transcript_id "MSTRG.51148.1"; exon_number "1";
Hco_scaf69	StringTie	exon	787527	787584	1000	+	.	gene_id "MSTRG.51148"; transcript_id "MSTRG.51148.1"; exon_number "2";
Hco_scaf69	StringTie	exon	789345	790998	1000	+	.	gene_id "MSTRG.51148"; transcript_id "MSTRG.51148.1"; exon_number "3";
Hco_scaf499	StringTie	exon	61685	61956	1000	+	.	gene_id "MSTRG.42648"; transcript_id "MSTRG.42648.2"; exon_number "1";
Hco_scaf499	StringTie	exon	109988	110767	1000	+	.	gene_id "MSTRG.42648"; transcript_id "MSTRG.42648.2"; exon_number "2";
Hco_scaf116	StringTie	exon	175637	176390	1000	-	.	gene_id "MSTRG.4751"; transcript_id "MSTRG.4751.1"; exon_number "1";
Hco_scaf116	StringTie	exon	178445	178712	1000	-	.	gene_id "MSTRG.4751"; transcript_id "MSTRG.4751.1"; exon_number "2";
Hco_scaf95	StringTie	exon	42355	43074	1000	-	.	gene_id "MSTRG.58354"; transcript_id "MSTRG.58354.1"; exon_number "1";
Hco_scaf95	StringTie	exon	47790	47997	1000	-	.	gene_id "MSTRG.58354"; transcript_id "MSTRG.58354.1"; exon_number "2";
Hco_scaf2	StringTie	exon	3517986	3518903	1000	+	.	gene_id "MSTRG.18247"; transcript_id "MSTRG.18247.1"; exon_number "1";
Hco_scaf2	StringTie	exon	3519078	3520099	1000	+	.	gene_id "MSTRG.18247"; transcript_id "MSTRG.18247.1"; exon_number "2";
Hco_scaf21	StringTie	exon	2652379	2652506	1000	-	.	gene_id "MSTRG.20314"; transcript_id "MSTRG.20314.2"; exon_number "1";
Hco_scaf21	StringTie	exon	2707381	2707841	1000	-	.	gene_id "MSTRG.20314"; transcript_id "MSTRG.20314.2"; exon_number "2";
Hco_scaf364	StringTie	exon	176921	177062	1000	-	.	gene_id "MSTRG.34604"; transcript_id "MSTRG.34604.1"; exon_number "1";
Hco_scaf364	StringTie	exon	177234	177852	1000	-	.	gene_id "MSTRG.34604"; transcript_id "MSTRG.34604.1"; exon_number "2";
Hco_scaf474	StringTie	exon	146525	146702	1000	-	.	gene_id "MSTRG.41626"; transcript_id "MSTRG.41626.1"; exon_number "1";
Hco_scaf474	StringTie	exon	147501	147632	1000	-	.	gene_id "MSTRG.41626"; transcript_id "MSTRG.41626.1"; exon_number "2";
Hco_scaf119	StringTie	exon	444043	446677	1000	+	.	gene_id "MSTRG.5485"; transcript_id "MSTRG.5485.1"; exon_number "1";
Hco_scaf119	StringTie	exon	447001	449567	1000	+	.	gene_id "MSTRG.5485"; transcript_id "MSTRG.5485.1"; exon_number "2";
Hco_scaf69	StringTie	exon	783236	784689	1000	-	.	gene_id "MSTRG.51145"; transcript_id "MSTRG.51145.4"; exon_number "1";
Hco_scaf69	StringTie	exon	797306	797394	1000	-	.	gene_id "MSTRG.51145"; transcript_id "MSTRG.51145.4"; exon_number "2";
Hco_scaf69	StringTie	exon	819753	819917	1000	-	.	gene_id "MSTRG.51145"; transcript_id "MSTRG.51145.4"; exon_number "3";
Hco_scaf69	StringTie	exon	821619	821664	1000	-	.	gene_id "MSTRG.51145"; transcript_id "MSTRG.51145.4"; exon_number "4";
Hco_scaf69	StringTie	exon	838146	838188	1000	-	.	gene_id "MSTRG.51145"; transcript_id "MSTRG.51145.4"; exon_number "5";
Hco_scaf69	StringTie	exon	846367	846428	1000	-	.	gene_id "MSTRG.51145"; transcript_id "MSTRG.51145.4"; exon_number "6";
Hco_scaf69	StringTie	exon	861899	862000	1000	-	.	gene_id "MSTRG.51145"; transcript_id "MSTRG.51145.4"; exon_number "7";
Hco_scaf69	StringTie	exon	863239	863366	1000	-	.	gene_id "MSTRG.51145"; transcript_id "MSTRG.51145.4"; exon_number "8";
Hco_scaf399	StringTie	exon	189057	190026	1000	-	.	gene_id "MSTRG.36674"; transcript_id "MSTRG.36674.1"; exon_number "1";
Hco_scaf399	StringTie	exon	190049	190703	1000	-	.	gene_id "MSTRG.36674"; transcript_id "MSTRG.36674.1"; exon_number "2";
Hco_scaf17	StringTie	exon	1183111	1183247	1000	-	.	gene_id "MSTRG.14374"; transcript_id "MSTRG.14374.1"; exon_number "1";
Hco_scaf17	StringTie	exon	1186336	1186666	1000	-	.	gene_id "MSTRG.14374"; transcript_id "MSTRG.14374.1"; exon_number "2";
Hco_scaf27	StringTie	exon	628273	631871	1000	-	.	gene_id "MSTRG.26482"; transcript_id "MSTRG.26482.1"; exon_number "1";
Hco_scaf27	StringTie	exon	718936	719028	1000	-	.	gene_id "MSTRG.26482"; transcript_id "MSTRG.26482.1"; exon_number "2";
Hco_scaf41	StringTie	exon	1073801	1073930	1000	+	.	gene_id "MSTRG.38229"; transcript_id "MSTRG.38229.1"; exon_number "1";
Hco_scaf41	StringTie	exon	1075614	1076771	1000	+	.	gene_id "MSTRG.38229"; transcript_id "MSTRG.38229.1"; exon_number "2";
Hco_scaf272	StringTie	exon	21998	22426	1000	-	.	gene_id "MSTRG.26735"; transcript_id "MSTRG.26735.1"; exon_number "1";
Hco_scaf272	StringTie	exon	24666	24911	1000	-	.	gene_id "MSTRG.26735"; transcript_id "MSTRG.26735.1"; exon_number "2";
Hco_scaf354	StringTie	exon	158652	159739	1000	+	.	gene_id "MSTRG.34104"; transcript_id "MSTRG.34104.1"; exon_number "1";
Hco_scaf354	StringTie	exon	159994	164149	1000	+	.	gene_id "MSTRG.34104"; transcript_id "MSTRG.34104.1"; exon_number "2";
Hco_scaf250	StringTie	exon	285445	285850	1000	+	.	gene_id "MSTRG.24763"; transcript_id "MSTRG.24763.3"; exon_number "1";
Hco_scaf250	StringTie	exon	286275	286438	1000	+	.	gene_id "MSTRG.24763"; transcript_id "MSTRG.24763.3"; exon_number "2";
Hco_scaf250	StringTie	exon	287770	288187	1000	+	.	gene_id "MSTRG.24763"; transcript_id "MSTRG.24763.3"; exon_number "3";
Hco_scaf532	StringTie	exon	7418	10640	1000	-	.	gene_id "MSTRG.44875"; transcript_id "MSTRG.44875.1"; exon_number "1";
Hco_scaf532	StringTie	exon	11139	11886	1000	-	.	gene_id "MSTRG.44875"; transcript_id "MSTRG.44875.1"; exon_number "2";
Hco_scaf532	StringTie	exon	12370	12474	1000	-	.	gene_id "MSTRG.44875"; transcript_id "MSTRG.44875.1"; exon_number "3";
Hco_scaf532	StringTie	exon	13242	13334	1000	-	.	gene_id "MSTRG.44875"; transcript_id "MSTRG.44875.1"; exon_number "4";
Hco_scaf532	StringTie	exon	14060	14151	1000	-	.	gene_id "MSTRG.44875"; transcript_id "MSTRG.44875.1"; exon_number "5";
Hco_scaf532	StringTie	exon	15118	15242	1000	-	.	gene_id "MSTRG.44875"; transcript_id "MSTRG.44875.1"; exon_number "6";
Hco_scaf532	StringTie	exon	16084	17127	1000	-	.	gene_id "MSTRG.44875"; transcript_id "MSTRG.44875.1"; exon_number "7";
Hco_scaf532	StringTie	exon	18142	20579	1000	-	.	gene_id "MSTRG.44875"; transcript_id "MSTRG.44875.1"; exon_number "8";
Hco_scaf532	StringTie	exon	21042	21098	1000	-	.	gene_id "MSTRG.44875"; transcript_id "MSTRG.44875.1"; exon_number "9";
Hco_scaf532	StringTie	exon	22555	22714	1000	-	.	gene_id "MSTRG.44875"; transcript_id "MSTRG.44875.1"; exon_number "10";
Hco_scaf71	StringTie	exon	1198312	1203354	1000	-	.	gene_id "MSTRG.52376"; transcript_id "MSTRG.52376.5"; exon_number "1";
Hco_scaf71	StringTie	exon	1232741	1232822	1000	-	.	gene_id "MSTRG.52376"; transcript_id "MSTRG.52376.5"; exon_number "2";
Hco_scaf71	StringTie	exon	1234193	1234416	1000	-	.	gene_id "MSTRG.52376"; transcript_id "MSTRG.52376.5"; exon_number "3";
Hco_scaf11	StringTie	exon	99656	100599	1000	+	.	gene_id "MSTRG.3162"; transcript_id "MSTRG.3162.1"; exon_number "1";
Hco_scaf11	StringTie	exon	147330	147368	1000	+	.	gene_id "MSTRG.3162"; transcript_id "MSTRG.3162.1"; exon_number "2";
Hco_scaf252	StringTie	exon	336266	337927	1000	-	.	gene_id "MSTRG.24901"; transcript_id "MSTRG.24901.1"; exon_number "1";
Hco_scaf252	StringTie	exon	343253	343395	1000	-	.	gene_id "MSTRG.24901"; transcript_id "MSTRG.24901.1"; exon_number "2";
Hco_scaf74	StringTie	exon	37907	38460	1000	-	.	gene_id "MSTRG.52943"; transcript_id "MSTRG.52943.1"; exon_number "1";
Hco_scaf74	StringTie	exon	38640	41620	1000	-	.	gene_id "MSTRG.52943"; transcript_id "MSTRG.52943.1"; exon_number "2";
Hco_scaf406	StringTie	exon	177357	177493	1000	-	.	gene_id "MSTRG.37993"; transcript_id "MSTRG.37993.1"; exon_number "1";
Hco_scaf406	StringTie	exon	178256	178354	1000	-	.	gene_id "MSTRG.37993"; transcript_id "MSTRG.37993.1"; exon_number "2";
Hco_scaf12	StringTie	exon	1451476	1451608	1000	-	.	gene_id "MSTRG.5762"; transcript_id "MSTRG.5762.1"; exon_number "1";
Hco_scaf12	StringTie	exon	1451772	1451864	1000	-	.	gene_id "MSTRG.5762"; transcript_id "MSTRG.5762.1"; exon_number "2";
Hco_scaf51	StringTie	exon	29474	32422	1000	-	.	gene_id "MSTRG.43830"; transcript_id "MSTRG.43830.1"; exon_number "1";
Hco_scaf51	StringTie	exon	146297	146511	1000	-	.	gene_id "MSTRG.43830"; transcript_id "MSTRG.43830.1"; exon_number "2";
Hco_scaf720	StringTie	exon	25	1215	1000	-	.	gene_id "MSTRG.52664"; transcript_id "MSTRG.52664.1"; exon_number "1";
Hco_scaf720	StringTie	exon	1688	2049	1000	-	.	gene_id "MSTRG.52664"; transcript_id "MSTRG.52664.1"; exon_number "2";
Hco_scaf7	StringTie	exon	1174395	1175266	1000	-	.	gene_id "MSTRG.51444"; transcript_id "MSTRG.51444.1"; exon_number "1";
Hco_scaf7	StringTie	exon	1175537	1175829	1000	-	.	gene_id "MSTRG.51444"; transcript_id "MSTRG.51444.1"; exon_number "2";
Hco_scaf72	StringTie	exon	545523	545817	1000	-	.	gene_id "MSTRG.52563"; transcript_id "MSTRG.52563.1"; exon_number "1";
Hco_scaf72	StringTie	exon	550464	550922	1000	-	.	gene_id "MSTRG.52563"; transcript_id "MSTRG.52563.1"; exon_number "2";
Hco_scaf206	StringTie	exon	455448	456170	1000	-	.	gene_id "MSTRG.19708"; transcript_id "MSTRG.19708.1"; exon_number "1";
Hco_scaf206	StringTie	exon	456227	458391	1000	-	.	gene_id "MSTRG.19708"; transcript_id "MSTRG.19708.1"; exon_number "2";
Hco_scaf530	StringTie	exon	97379	97427	1000	+	.	gene_id "MSTRG.44836"; transcript_id "MSTRG.44836.1"; exon_number "1";
Hco_scaf530	StringTie	exon	103155	103466	1000	+	.	gene_id "MSTRG.44836"; transcript_id "MSTRG.44836.1"; exon_number "2";
Hco_scaf300	StringTie	exon	60	161	1000	-	.	gene_id "MSTRG.30019"; transcript_id "MSTRG.30019.1"; exon_number "1";
Hco_scaf300	StringTie	exon	845	1210	1000	-	.	gene_id "MSTRG.30019"; transcript_id "MSTRG.30019.1"; exon_number "2";
Hco_scaf38	StringTie	exon	1102698	1104051	1000	-	.	gene_id "MSTRG.35653"; transcript_id "MSTRG.35653.1"; exon_number "1";
Hco_scaf38	StringTie	exon	1104686	1104803	1000	-	.	gene_id "MSTRG.35653"; transcript_id "MSTRG.35653.1"; exon_number "2";
Hco_scaf38	StringTie	exon	1105282	1105349	1000	-	.	gene_id "MSTRG.35653"; transcript_id "MSTRG.35653.1"; exon_number "3";
Hco_scaf38	StringTie	exon	1107616	1108345	1000	-	.	gene_id "MSTRG.35653"; transcript_id "MSTRG.35653.1"; exon_number "4";
Hco_scaf82	StringTie	exon	978906	978949	1000	+	.	gene_id "MSTRG.55280"; transcript_id "MSTRG.55280.7"; exon_number "1";
Hco_scaf82	StringTie	exon	979691	979797	1000	+	.	gene_id "MSTRG.55280"; transcript_id "MSTRG.55280.7"; exon_number "2";
Hco_scaf82	StringTie	exon	983861	984972	1000	+	.	gene_id "MSTRG.55280"; transcript_id "MSTRG.55280.7"; exon_number "3";
Hco_scaf2	StringTie	exon	6752181	6752391	1000	+	.	gene_id "MSTRG.18612"; transcript_id "MSTRG.18612.1"; exon_number "1";
Hco_scaf2	StringTie	exon	6771902	6772654	1000	+	.	gene_id "MSTRG.18612"; transcript_id "MSTRG.18612.1"; exon_number "2";
Hco_scaf49	StringTie	exon	693112	693764	1000	-	.	gene_id "MSTRG.42300"; transcript_id "MSTRG.42300.1"; exon_number "1";
Hco_scaf49	StringTie	exon	694478	694543	1000	-	.	gene_id "MSTRG.42300"; transcript_id "MSTRG.42300.1"; exon_number "2";
Hco_scaf333	StringTie	exon	204867	206105	1000	-	.	gene_id "MSTRG.32730"; transcript_id "MSTRG.32730.3"; exon_number "1";
Hco_scaf333	StringTie	exon	213035	213203	1000	-	.	gene_id "MSTRG.32730"; transcript_id "MSTRG.32730.3"; exon_number "2";
Hco_scaf333	StringTie	exon	213713	214243	1000	-	.	gene_id "MSTRG.32730"; transcript_id "MSTRG.32730.3"; exon_number "3";
Hco_scaf85	StringTie	exon	194040	194154	1000	-	.	gene_id "MSTRG.55814"; transcript_id "MSTRG.55814.1"; exon_number "1";
Hco_scaf85	StringTie	exon	213028	213178	1000	-	.	gene_id "MSTRG.55814"; transcript_id "MSTRG.55814.1"; exon_number "2";
Hco_scaf85	StringTie	exon	219483	219696	1000	-	.	gene_id "MSTRG.55814"; transcript_id "MSTRG.55814.1"; exon_number "3";
Hco_scaf85	StringTie	exon	240429	240642	1000	-	.	gene_id "MSTRG.55814"; transcript_id "MSTRG.55814.1"; exon_number "4";
Hco_scaf85	StringTie	exon	245152	245278	1000	-	.	gene_id "MSTRG.55814"; transcript_id "MSTRG.55814.1"; exon_number "5";
Hco_scaf85	StringTie	exon	256521	256750	1000	-	.	gene_id "MSTRG.55814"; transcript_id "MSTRG.55814.1"; exon_number "6";
Hco_scaf76	StringTie	exon	188851	189050	1000	-	.	gene_id "MSTRG.53570"; transcript_id "MSTRG.53570.1"; exon_number "1";
Hco_scaf76	StringTie	exon	195993	196124	1000	-	.	gene_id "MSTRG.53570"; transcript_id "MSTRG.53570.1"; exon_number "2";
Hco_scaf265	StringTie	exon	63456	63715	1000	+	.	gene_id "MSTRG.25999"; transcript_id "MSTRG.25999.2"; exon_number "1";
Hco_scaf265	StringTie	exon	63986	66419	1000	+	.	gene_id "MSTRG.25999"; transcript_id "MSTRG.25999.2"; exon_number "2";
Hco_scaf55	StringTie	exon	1315515	1315874	1000	+	.	gene_id "MSTRG.45713"; transcript_id "MSTRG.45713.4"; exon_number "1";
Hco_scaf55	StringTie	exon	1388327	1388469	1000	+	.	gene_id "MSTRG.45713"; transcript_id "MSTRG.45713.4"; exon_number "2";
Hco_scaf12	StringTie	exon	1528981	1529183	1000	+	.	gene_id "MSTRG.5766"; transcript_id "MSTRG.5766.1"; exon_number "1";
Hco_scaf12	StringTie	exon	1529410	1530530	1000	+	.	gene_id "MSTRG.5766"; transcript_id "MSTRG.5766.1"; exon_number "2";
Hco_scaf40	StringTie	exon	647940	648418	1000	-	.	gene_id "MSTRG.37599"; transcript_id "MSTRG.37599.1"; exon_number "1";
Hco_scaf40	StringTie	exon	648551	649298	1000	-	.	gene_id "MSTRG.37599"; transcript_id "MSTRG.37599.1"; exon_number "2";
Hco_scaf393	StringTie	exon	22211	22443	1000	+	.	gene_id "MSTRG.36494"; transcript_id "MSTRG.36494.2"; exon_number "1";
Hco_scaf393	StringTie	exon	26211	28827	1000	+	.	gene_id "MSTRG.36494"; transcript_id "MSTRG.36494.2"; exon_number "2";
Hco_scaf223	StringTie	exon	101082	101133	1000	-	.	gene_id "MSTRG.21977"; transcript_id "MSTRG.21977.1"; exon_number "1";
Hco_scaf223	StringTie	exon	474220	474746	1000	-	.	gene_id "MSTRG.21977"; transcript_id "MSTRG.21977.1"; exon_number "2";
Hco_scaf169	StringTie	exon	51041	53407	1000	-	.	gene_id "MSTRG.14047"; transcript_id "MSTRG.14047.1"; exon_number "1";
Hco_scaf169	StringTie	exon	53439	54508	1000	-	.	gene_id "MSTRG.14047"; transcript_id "MSTRG.14047.1"; exon_number "2";
Hco_scaf463	StringTie	exon	29767	29889	1000	-	.	gene_id "MSTRG.41057"; transcript_id "MSTRG.41057.1"; exon_number "1";
Hco_scaf463	StringTie	exon	29934	30075	1000	-	.	gene_id "MSTRG.41057"; transcript_id "MSTRG.41057.1"; exon_number "2";
Hco_scaf335	StringTie	exon	240256	240465	1000	-	.	gene_id "MSTRG.32710"; transcript_id "MSTRG.32710.1"; exon_number "1";
Hco_scaf335	StringTie	exon	240568	240639	1000	-	.	gene_id "MSTRG.32710"; transcript_id "MSTRG.32710.1"; exon_number "2";
Hco_scaf75	StringTie	exon	523595	523706	1000	+	.	gene_id "MSTRG.53317"; transcript_id "MSTRG.53317.2"; exon_number "1";
Hco_scaf75	StringTie	exon	523732	524020	1000	+	.	gene_id "MSTRG.53317"; transcript_id "MSTRG.53317.2"; exon_number "2";
Hco_scaf45	StringTie	exon	1559734	1559942	1000	+	.	gene_id "MSTRG.40556"; transcript_id "MSTRG.40556.1"; exon_number "1";
Hco_scaf45	StringTie	exon	1562532	1562941	1000	+	.	gene_id "MSTRG.40556"; transcript_id "MSTRG.40556.1"; exon_number "2";
Hco_scaf29	StringTie	exon	1474216	1475564	1000	-	.	gene_id "MSTRG.28228"; transcript_id "MSTRG.28228.1"; exon_number "1";
Hco_scaf29	StringTie	exon	1475724	1475877	1000	-	.	gene_id "MSTRG.28228"; transcript_id "MSTRG.28228.1"; exon_number "2";
Hco_scaf170	StringTie	exon	289790	290293	1000	-	.	gene_id "MSTRG.14627"; transcript_id "MSTRG.14627.1"; exon_number "1";
Hco_scaf170	StringTie	exon	295172	295380	1000	-	.	gene_id "MSTRG.14627"; transcript_id "MSTRG.14627.1"; exon_number "2";
Hco_scaf87	StringTie	exon	33057	33182	1000	-	.	gene_id "MSTRG.56185"; transcript_id "MSTRG.56185.5"; exon_number "1";
Hco_scaf87	StringTie	exon	35544	35891	1000	-	.	gene_id "MSTRG.56185"; transcript_id "MSTRG.56185.5"; exon_number "2";
Hco_scaf87	StringTie	exon	36457	36682	1000	-	.	gene_id "MSTRG.56185"; transcript_id "MSTRG.56185.5"; exon_number "3";
Hco_scaf87	StringTie	exon	37011	37440	1000	-	.	gene_id "MSTRG.56185"; transcript_id "MSTRG.56185.5"; exon_number "4";
Hco_scaf326	StringTie	exon	211940	212338	1000	+	.	gene_id "MSTRG.32104"; transcript_id "MSTRG.32104.1"; exon_number "1";
Hco_scaf326	StringTie	exon	233311	233343	1000	+	.	gene_id "MSTRG.32104"; transcript_id "MSTRG.32104.1"; exon_number "2";
Hco_scaf247	StringTie	exon	201042	201087	1000	-	.	gene_id "MSTRG.24198"; transcript_id "MSTRG.24198.1"; exon_number "1";
Hco_scaf247	StringTie	exon	207827	207850	1000	-	.	gene_id "MSTRG.24198"; transcript_id "MSTRG.24198.1"; exon_number "2";
Hco_scaf247	StringTie	exon	250976	251001	1000	-	.	gene_id "MSTRG.24198"; transcript_id "MSTRG.24198.1"; exon_number "3";
Hco_scaf247	StringTie	exon	256768	257028	1000	-	.	gene_id "MSTRG.24198"; transcript_id "MSTRG.24198.1"; exon_number "4";
Hco_scaf21	StringTie	exon	263301	263314	1000	+	.	gene_id "MSTRG.19923"; transcript_id "MSTRG.19923.1"; exon_number "1";
Hco_scaf21	StringTie	exon	263393	263462	1000	+	.	gene_id "MSTRG.19923"; transcript_id "MSTRG.19923.1"; exon_number "2";
Hco_scaf21	StringTie	exon	263574	263695	1000	+	.	gene_id "MSTRG.19923"; transcript_id "MSTRG.19923.1"; exon_number "3";
Hco_scaf134	StringTie	exon	657501	657888	1000	-	.	gene_id "MSTRG.8267"; transcript_id "MSTRG.8267.4"; exon_number "1";
Hco_scaf134	StringTie	exon	659726	660058	1000	-	.	gene_id "MSTRG.8267"; transcript_id "MSTRG.8267.4"; exon_number "2";
Hco_scaf134	StringTie	exon	660727	661414	1000	-	.	gene_id "MSTRG.8267"; transcript_id "MSTRG.8267.4"; exon_number "3";
Hco_scaf247	StringTie	exon	96450	96493	1000	+	.	gene_id "MSTRG.24190"; transcript_id "MSTRG.24190.1"; exon_number "1";
Hco_scaf247	StringTie	exon	165433	165772	1000	+	.	gene_id "MSTRG.24190"; transcript_id "MSTRG.24190.1"; exon_number "2";
Hco_scaf12	StringTie	exon	3013006	3013072	1000	-	.	gene_id "MSTRG.5925"; transcript_id "MSTRG.5925.1"; exon_number "1";
Hco_scaf12	StringTie	exon	3059800	3059937	1000	-	.	gene_id "MSTRG.5925"; transcript_id "MSTRG.5925.1"; exon_number "2";
Hco_scaf74	StringTie	exon	534126	534228	1000	-	.	gene_id "MSTRG.53032"; transcript_id "MSTRG.53032.2"; exon_number "1";
Hco_scaf74	StringTie	exon	550406	550618	1000	-	.	gene_id "MSTRG.53032"; transcript_id "MSTRG.53032.2"; exon_number "2";
Hco_scaf333	StringTie	exon	144505	145271	1000	-	.	gene_id "MSTRG.32723"; transcript_id "MSTRG.32723.1"; exon_number "1";
Hco_scaf333	StringTie	exon	146867	148358	1000	-	.	gene_id "MSTRG.32723"; transcript_id "MSTRG.32723.1"; exon_number "2";
Hco_scaf333	StringTie	exon	153398	153445	1000	-	.	gene_id "MSTRG.32723"; transcript_id "MSTRG.32723.1"; exon_number "3";
Hco_scaf333	StringTie	exon	156902	157013	1000	-	.	gene_id "MSTRG.32723"; transcript_id "MSTRG.32723.1"; exon_number "4";
Hco_scaf333	StringTie	exon	157494	157599	1000	-	.	gene_id "MSTRG.32723"; transcript_id "MSTRG.32723.1"; exon_number "5";
Hco_scaf333	StringTie	exon	157976	158074	1000	-	.	gene_id "MSTRG.32723"; transcript_id "MSTRG.32723.1"; exon_number "6";
Hco_scaf333	StringTie	exon	160104	160326	1000	-	.	gene_id "MSTRG.32723"; transcript_id "MSTRG.32723.1"; exon_number "7";
Hco_scaf90	StringTie	exon	659524	659640	1000	+	.	gene_id "MSTRG.57561"; transcript_id "MSTRG.57561.1"; exon_number "1";
Hco_scaf90	StringTie	exon	660315	661359	1000	+	.	gene_id "MSTRG.57561"; transcript_id "MSTRG.57561.1"; exon_number "2";
Hco_scaf375	StringTie	exon	62962	64653	1000	-	.	gene_id "MSTRG.35316"; transcript_id "MSTRG.35316.1"; exon_number "1";
Hco_scaf375	StringTie	exon	64936	65217	1000	-	.	gene_id "MSTRG.35316"; transcript_id "MSTRG.35316.1"; exon_number "2";
Hco_scaf375	StringTie	exon	66628	66687	1000	-	.	gene_id "MSTRG.35316"; transcript_id "MSTRG.35316.1"; exon_number "3";
Hco_scaf52	StringTie	exon	535540	535775	1000	-	.	gene_id "MSTRG.44234"; transcript_id "MSTRG.44234.1"; exon_number "1";
Hco_scaf52	StringTie	exon	536565	536639	1000	-	.	gene_id "MSTRG.44234"; transcript_id "MSTRG.44234.1"; exon_number "2";
Hco_scaf52	StringTie	exon	539136	543008	1000	-	.	gene_id "MSTRG.44234"; transcript_id "MSTRG.44234.1"; exon_number "3";
Hco_scaf23	StringTie	exon	1982921	1983048	1000	-	.	gene_id "MSTRG.22675"; transcript_id "MSTRG.22675.1"; exon_number "1";
Hco_scaf23	StringTie	exon	1983134	1983887	1000	-	.	gene_id "MSTRG.22675"; transcript_id "MSTRG.22675.1"; exon_number "2";
Hco_scaf51	StringTie	exon	639856	643628	1000	-	.	gene_id "MSTRG.43876"; transcript_id "MSTRG.43876.1"; exon_number "1";
Hco_scaf51	StringTie	exon	651456	654801	1000	-	.	gene_id "MSTRG.43876"; transcript_id "MSTRG.43876.1"; exon_number "2";
Hco_scaf7	StringTie	exon	1041702	1042233	1000	-	.	gene_id "MSTRG.51448"; transcript_id "MSTRG.51448.4"; exon_number "1";
Hco_scaf7	StringTie	exon	1042592	1042754	1000	-	.	gene_id "MSTRG.51448"; transcript_id "MSTRG.51448.4"; exon_number "2";
Hco_scaf7	StringTie	exon	1078254	1078369	1000	-	.	gene_id "MSTRG.51448"; transcript_id "MSTRG.51448.4"; exon_number "3";
Hco_scaf7	StringTie	exon	1079126	1079235	1000	-	.	gene_id "MSTRG.51448"; transcript_id "MSTRG.51448.4"; exon_number "4";
Hco_scaf7	StringTie	exon	1082851	1082986	1000	-	.	gene_id "MSTRG.51448"; transcript_id "MSTRG.51448.4"; exon_number "5";
Hco_scaf7	StringTie	exon	1083972	1084283	1000	-	.	gene_id "MSTRG.51448"; transcript_id "MSTRG.51448.4"; exon_number "6";
Hco_scaf55	StringTie	exon	458216	458506	1000	-	.	gene_id "MSTRG.45663"; transcript_id "MSTRG.45663.1"; exon_number "1";
Hco_scaf55	StringTie	exon	474800	474847	1000	-	.	gene_id "MSTRG.45663"; transcript_id "MSTRG.45663.1"; exon_number "2";
Hco_scaf55	StringTie	exon	515978	515999	1000	-	.	gene_id "MSTRG.45663"; transcript_id "MSTRG.45663.1"; exon_number "3";
Hco_scaf55	StringTie	exon	562988	563066	1000	-	.	gene_id "MSTRG.45663"; transcript_id "MSTRG.45663.1"; exon_number "4";
Hco_scaf32	StringTie	exon	558684	559002	1000	-	.	gene_id "MSTRG.31330"; transcript_id "MSTRG.31330.1"; exon_number "1";
Hco_scaf32	StringTie	exon	559026	559163	1000	-	.	gene_id "MSTRG.31330"; transcript_id "MSTRG.31330.1"; exon_number "2";
Hco_scaf20	StringTie	exon	462957	463095	1000	-	.	gene_id "MSTRG.18719"; transcript_id "MSTRG.18719.1"; exon_number "1";
Hco_scaf20	StringTie	exon	467687	467833	1000	-	.	gene_id "MSTRG.18719"; transcript_id "MSTRG.18719.1"; exon_number "2";
Hco_scaf3	StringTie	exon	1936001	1936399	1000	+	.	gene_id "MSTRG.29050"; transcript_id "MSTRG.29050.1"; exon_number "1";
Hco_scaf3	StringTie	exon	1943178	1943227	1000	+	.	gene_id "MSTRG.29050"; transcript_id "MSTRG.29050.1"; exon_number "2";
Hco_scaf134	StringTie	exon	382505	384791	1000	-	.	gene_id "MSTRG.8214"; transcript_id "MSTRG.8214.2"; exon_number "1";
Hco_scaf134	StringTie	exon	387881	387984	1000	-	.	gene_id "MSTRG.8214"; transcript_id "MSTRG.8214.2"; exon_number "2";
Hco_scaf134	StringTie	exon	394802	394967	1000	-	.	gene_id "MSTRG.8214"; transcript_id "MSTRG.8214.2"; exon_number "3";
Hco_scaf134	StringTie	exon	399476	399503	1000	-	.	gene_id "MSTRG.8214"; transcript_id "MSTRG.8214.2"; exon_number "4";
Hco_scaf134	StringTie	exon	403699	404072	1000	-	.	gene_id "MSTRG.8214"; transcript_id "MSTRG.8214.2"; exon_number "5";
Hco_scaf22	StringTie	exon	62438	62453	1000	-	.	gene_id "MSTRG.21270"; transcript_id "MSTRG.21270.1"; exon_number "1";
Hco_scaf22	StringTie	exon	77778	77824	1000	-	.	gene_id "MSTRG.21270"; transcript_id "MSTRG.21270.1"; exon_number "2";
Hco_scaf22	StringTie	exon	82990	83148	1000	-	.	gene_id "MSTRG.21270"; transcript_id "MSTRG.21270.1"; exon_number "3";
Hco_scaf192	StringTie	exon	34553	34676	1000	-	.	gene_id "MSTRG.17036"; transcript_id "MSTRG.17036.1"; exon_number "1";
Hco_scaf192	StringTie	exon	45249	45499	1000	-	.	gene_id "MSTRG.17036"; transcript_id "MSTRG.17036.1"; exon_number "2";
Hco_scaf30	StringTie	exon	1117284	1117700	1000	-	.	gene_id "MSTRG.29897"; transcript_id "MSTRG.29897.6"; exon_number "1";
Hco_scaf30	StringTie	exon	1120419	1123413	1000	-	.	gene_id "MSTRG.29897"; transcript_id "MSTRG.29897.6"; exon_number "2";
Hco_scaf44	StringTie	exon	1611047	1611894	1000	+	.	gene_id "MSTRG.40100"; transcript_id "MSTRG.40100.15"; exon_number "1";
Hco_scaf44	StringTie	exon	1613112	1614320	1000	+	.	gene_id "MSTRG.40100"; transcript_id "MSTRG.40100.15"; exon_number "2";
Hco_scaf62	StringTie	exon	52	2849	1000	-	.	gene_id "MSTRG.48802"; transcript_id "MSTRG.48802.1"; exon_number "1";
Hco_scaf62	StringTie	exon	25275	25588	1000	-	.	gene_id "MSTRG.48802"; transcript_id "MSTRG.48802.1"; exon_number "2";
Hco_scaf120	StringTie	exon	629094	629459	1000	+	.	gene_id "MSTRG.6147"; transcript_id "MSTRG.6147.2"; exon_number "1";
Hco_scaf120	StringTie	exon	630143	630202	1000	+	.	gene_id "MSTRG.6147"; transcript_id "MSTRG.6147.2"; exon_number "2";
Hco_scaf120	StringTie	exon	631267	631349	1000	+	.	gene_id "MSTRG.6147"; transcript_id "MSTRG.6147.2"; exon_number "3";
Hco_scaf120	StringTie	exon	632165	632229	1000	+	.	gene_id "MSTRG.6147"; transcript_id "MSTRG.6147.2"; exon_number "4";
Hco_scaf120	StringTie	exon	633611	633817	1000	+	.	gene_id "MSTRG.6147"; transcript_id "MSTRG.6147.2"; exon_number "5";
Hco_scaf120	StringTie	exon	635626	635966	1000	+	.	gene_id "MSTRG.6147"; transcript_id "MSTRG.6147.2"; exon_number "6";
Hco_scaf257	StringTie	exon	318717	318941	1000	+	.	gene_id "MSTRG.25124"; transcript_id "MSTRG.25124.1"; exon_number "1";
Hco_scaf257	StringTie	exon	318963	319524	1000	+	.	gene_id "MSTRG.25124"; transcript_id "MSTRG.25124.1"; exon_number "2";
Hco_scaf93	StringTie	exon	1193237	1193338	1000	+	.	gene_id "MSTRG.58146"; transcript_id "MSTRG.58146.1"; exon_number "1";
Hco_scaf93	StringTie	exon	1193969	1194210	1000	+	.	gene_id "MSTRG.58146"; transcript_id "MSTRG.58146.1"; exon_number "2";
Hco_scaf23	StringTie	exon	1857485	1858153	1000	+	.	gene_id "MSTRG.22661"; transcript_id "MSTRG.22661.2"; exon_number "1";
Hco_scaf23	StringTie	exon	1858189	1859344	1000	+	.	gene_id "MSTRG.22661"; transcript_id "MSTRG.22661.2"; exon_number "2";
Hco_scaf17	StringTie	exon	2077967	2078234	1000	-	.	gene_id "MSTRG.14527"; transcript_id "MSTRG.14527.9"; exon_number "1";
Hco_scaf17	StringTie	exon	2078380	2078506	1000	-	.	gene_id "MSTRG.14527"; transcript_id "MSTRG.14527.9"; exon_number "2";
Hco_scaf279	StringTie	exon	230692	231356	1000	-	.	gene_id "MSTRG.27056"; transcript_id "MSTRG.27056.2"; exon_number "1";
Hco_scaf279	StringTie	exon	232418	232579	1000	-	.	gene_id "MSTRG.27056"; transcript_id "MSTRG.27056.2"; exon_number "2";
Hco_scaf279	StringTie	exon	238610	238739	1000	-	.	gene_id "MSTRG.27056"; transcript_id "MSTRG.27056.2"; exon_number "3";
Hco_scaf279	StringTie	exon	238938	238995	1000	-	.	gene_id "MSTRG.27056"; transcript_id "MSTRG.27056.2"; exon_number "4";
Hco_scaf279	StringTie	exon	240109	240356	1000	-	.	gene_id "MSTRG.27056"; transcript_id "MSTRG.27056.2"; exon_number "5";
Hco_scaf232	StringTie	exon	418088	418179	1000	-	.	gene_id "MSTRG.22941"; transcript_id "MSTRG.22941.1"; exon_number "1";
Hco_scaf232	StringTie	exon	418262	418372	1000	-	.	gene_id "MSTRG.22941"; transcript_id "MSTRG.22941.1"; exon_number "2";
Hco_scaf21	StringTie	exon	2874396	2877395	1000	-	.	gene_id "MSTRG.20328"; transcript_id "MSTRG.20328.4"; exon_number "1";
Hco_scaf21	StringTie	exon	2877446	2880515	1000	-	.	gene_id "MSTRG.20328"; transcript_id "MSTRG.20328.4"; exon_number "2";
Hco_scaf95	StringTie	exon	142732	142824	1000	+	.	gene_id "MSTRG.58382"; transcript_id "MSTRG.58382.1"; exon_number "1";
Hco_scaf95	StringTie	exon	143224	143457	1000	+	.	gene_id "MSTRG.58382"; transcript_id "MSTRG.58382.1"; exon_number "2";
Hco_scaf57	StringTie	exon	1613390	1613409	1000	+	.	gene_id "MSTRG.46392"; transcript_id "MSTRG.46392.1"; exon_number "1";
Hco_scaf57	StringTie	exon	1613491	1613538	1000	+	.	gene_id "MSTRG.46392"; transcript_id "MSTRG.46392.1"; exon_number "2";
Hco_scaf57	StringTie	exon	1613651	1613673	1000	+	.	gene_id "MSTRG.46392"; transcript_id "MSTRG.46392.1"; exon_number "3";
Hco_scaf57	StringTie	exon	1614046	1614339	1000	+	.	gene_id "MSTRG.46392"; transcript_id "MSTRG.46392.1"; exon_number "4";
Hco_scaf143	StringTie	exon	66382	66912	1000	-	.	gene_id "MSTRG.9774"; transcript_id "MSTRG.9774.1"; exon_number "1";
Hco_scaf143	StringTie	exon	124632	130277	1000	-	.	gene_id "MSTRG.9774"; transcript_id "MSTRG.9774.1"; exon_number "2";
Hco_scaf6	StringTie	exon	4991713	4991847	1000	-	.	gene_id "MSTRG.48001"; transcript_id "MSTRG.48001.4"; exon_number "1";
Hco_scaf6	StringTie	exon	4992457	4998928	1000	-	.	gene_id "MSTRG.48001"; transcript_id "MSTRG.48001.4"; exon_number "2";
Hco_scaf671	StringTie	exon	718	4086	1000	-	.	gene_id "MSTRG.50635"; transcript_id "MSTRG.50635.1"; exon_number "1";
Hco_scaf671	StringTie	exon	6082	13864	1000	-	.	gene_id "MSTRG.50635"; transcript_id "MSTRG.50635.1"; exon_number "2";
Hco_scaf149	StringTie	exon	317271	317346	1000	-	.	gene_id "MSTRG.10727"; transcript_id "MSTRG.10727.3"; exon_number "1";
Hco_scaf149	StringTie	exon	319886	320208	1000	-	.	gene_id "MSTRG.10727"; transcript_id "MSTRG.10727.3"; exon_number "2";
Hco_scaf120	StringTie	exon	761213	761934	1000	-	.	gene_id "MSTRG.6155"; transcript_id "MSTRG.6155.3"; exon_number "1";
Hco_scaf120	StringTie	exon	762158	762242	1000	-	.	gene_id "MSTRG.6155"; transcript_id "MSTRG.6155.3"; exon_number "2";
Hco_scaf120	StringTie	exon	763429	763536	1000	-	.	gene_id "MSTRG.6155"; transcript_id "MSTRG.6155.3"; exon_number "3";
Hco_scaf120	StringTie	exon	765477	765695	1000	-	.	gene_id "MSTRG.6155"; transcript_id "MSTRG.6155.3"; exon_number "4";
Hco_scaf147	StringTie	exon	513017	513656	1000	+	.	gene_id "MSTRG.10364"; transcript_id "MSTRG.10364.1"; exon_number "1";
Hco_scaf147	StringTie	exon	513765	516972	1000	+	.	gene_id "MSTRG.10364"; transcript_id "MSTRG.10364.1"; exon_number "2";
Hco_scaf222	StringTie	exon	395178	396132	1000	+	.	gene_id "MSTRG.21901"; transcript_id "MSTRG.21901.2"; exon_number "1";
Hco_scaf222	StringTie	exon	396252	396359	1000	+	.	gene_id "MSTRG.21901"; transcript_id "MSTRG.21901.2"; exon_number "2";
Hco_scaf222	StringTie	exon	396886	398494	1000	+	.	gene_id "MSTRG.21901"; transcript_id "MSTRG.21901.2"; exon_number "3";
Hco_scaf364	StringTie	exon	188201	189626	1000	+	.	gene_id "MSTRG.34607"; transcript_id "MSTRG.34607.1"; exon_number "1";
Hco_scaf364	StringTie	exon	202523	204439	1000	+	.	gene_id "MSTRG.34607"; transcript_id "MSTRG.34607.1"; exon_number "2";
Hco_scaf492	StringTie	exon	60666	61924	1000	-	.	gene_id "MSTRG.42551"; transcript_id "MSTRG.42551.4"; exon_number "1";
Hco_scaf492	StringTie	exon	62066	62224	1000	-	.	gene_id "MSTRG.42551"; transcript_id "MSTRG.42551.4"; exon_number "2";
Hco_scaf492	StringTie	exon	62507	62629	1000	-	.	gene_id "MSTRG.42551"; transcript_id "MSTRG.42551.4"; exon_number "3";
Hco_scaf492	StringTie	exon	63194	65922	1000	-	.	gene_id "MSTRG.42551"; transcript_id "MSTRG.42551.4"; exon_number "4";
Hco_scaf359	StringTie	exon	129490	133322	1000	-	.	gene_id "MSTRG.34215"; transcript_id "MSTRG.34215.2"; exon_number "1";
Hco_scaf359	StringTie	exon	133785	134020	1000	-	.	gene_id "MSTRG.34215"; transcript_id "MSTRG.34215.2"; exon_number "2";
Hco_scaf359	StringTie	exon	135936	136114	1000	-	.	gene_id "MSTRG.34215"; transcript_id "MSTRG.34215.2"; exon_number "3";
Hco_scaf114	StringTie	exon	598506	598553	1000	-	.	gene_id "MSTRG.4518"; transcript_id "MSTRG.4518.1"; exon_number "1";
Hco_scaf114	StringTie	exon	870581	870872	1000	-	.	gene_id "MSTRG.4518"; transcript_id "MSTRG.4518.1"; exon_number "2";
Hco_scaf1	StringTie	exon	1720408	1721877	1000	+	.	gene_id "MSTRG.256"; transcript_id "MSTRG.256.2"; exon_number "1";
Hco_scaf1	StringTie	exon	1721903	1724481	1000	+	.	gene_id "MSTRG.256"; transcript_id "MSTRG.256.2"; exon_number "2";
Hco_scaf142	StringTie	exon	393284	393462	1000	+	.	gene_id "MSTRG.9641"; transcript_id "MSTRG.9641.2"; exon_number "1";
Hco_scaf142	StringTie	exon	393734	393954	1000	+	.	gene_id "MSTRG.9641"; transcript_id "MSTRG.9641.2"; exon_number "2";
Hco_scaf480	StringTie	exon	3151	3476	1000	-	.	gene_id "MSTRG.42025"; transcript_id "MSTRG.42025.1"; exon_number "1";
Hco_scaf480	StringTie	exon	45038	45067	1000	-	.	gene_id "MSTRG.42025"; transcript_id "MSTRG.42025.1"; exon_number "2";
Hco_scaf324	StringTie	exon	118284	118360	1000	+	.	gene_id "MSTRG.32039"; transcript_id "MSTRG.32039.1"; exon_number "1";
Hco_scaf324	StringTie	exon	118573	118706	1000	+	.	gene_id "MSTRG.32039"; transcript_id "MSTRG.32039.1"; exon_number "2";
Hco_scaf324	StringTie	exon	119418	119612	1000	+	.	gene_id "MSTRG.32039"; transcript_id "MSTRG.32039.1"; exon_number "3";
Hco_scaf84	StringTie	exon	79527	79642	1000	-	.	gene_id "MSTRG.55586"; transcript_id "MSTRG.55586.2"; exon_number "1";
Hco_scaf84	StringTie	exon	82336	82796	1000	-	.	gene_id "MSTRG.55586"; transcript_id "MSTRG.55586.2"; exon_number "2";
Hco_scaf432	StringTie	exon	166020	166141	1000	+	.	gene_id "MSTRG.39602"; transcript_id "MSTRG.39602.4"; exon_number "1";
Hco_scaf432	StringTie	exon	176471	176710	1000	+	.	gene_id "MSTRG.39602"; transcript_id "MSTRG.39602.4"; exon_number "2";
Hco_scaf432	StringTie	exon	178837	179045	1000	+	.	gene_id "MSTRG.39602"; transcript_id "MSTRG.39602.4"; exon_number "3";
Hco_scaf131	StringTie	exon	287001	287359	1000	+	.	gene_id "MSTRG.7848"; transcript_id "MSTRG.7848.3"; exon_number "1";
Hco_scaf131	StringTie	exon	299444	299656	1000	+	.	gene_id "MSTRG.7848"; transcript_id "MSTRG.7848.3"; exon_number "2";
Hco_scaf131	StringTie	exon	299894	300069	1000	+	.	gene_id "MSTRG.7848"; transcript_id "MSTRG.7848.3"; exon_number "3";
Hco_scaf131	StringTie	exon	323942	323985	1000	+	.	gene_id "MSTRG.7848"; transcript_id "MSTRG.7848.3"; exon_number "4";
Hco_scaf418	StringTie	exon	150160	150297	1000	+	.	gene_id "MSTRG.38660"; transcript_id "MSTRG.38660.1"; exon_number "1";
Hco_scaf418	StringTie	exon	156185	157194	1000	+	.	gene_id "MSTRG.38660"; transcript_id "MSTRG.38660.1"; exon_number "2";
Hco_scaf32	StringTie	exon	1023648	1024073	1000	+	.	gene_id "MSTRG.31509"; transcript_id "MSTRG.31509.1"; exon_number "1";
Hco_scaf32	StringTie	exon	1024106	1024325	1000	+	.	gene_id "MSTRG.31509"; transcript_id "MSTRG.31509.1"; exon_number "2";
Hco_scaf9	StringTie	exon	2262689	2262805	1000	+	.	gene_id "MSTRG.57162"; transcript_id "MSTRG.57162.1"; exon_number "1";
Hco_scaf9	StringTie	exon	2276525	2276624	1000	+	.	gene_id "MSTRG.57162"; transcript_id "MSTRG.57162.1"; exon_number "2";
Hco_scaf149	StringTie	exon	856999	857263	1000	-	.	gene_id "MSTRG.10823"; transcript_id "MSTRG.10823.1"; exon_number "1";
Hco_scaf149	StringTie	exon	858272	858789	1000	-	.	gene_id "MSTRG.10823"; transcript_id "MSTRG.10823.1"; exon_number "2";
Hco_scaf149	StringTie	exon	859124	860282	1000	-	.	gene_id "MSTRG.10823"; transcript_id "MSTRG.10823.1"; exon_number "3";
Hco_scaf1	StringTie	exon	8606577	8608512	1000	-	.	gene_id "MSTRG.1134"; transcript_id "MSTRG.1134.1"; exon_number "1";
Hco_scaf1	StringTie	exon	8612383	8612610	1000	-	.	gene_id "MSTRG.1134"; transcript_id "MSTRG.1134.1"; exon_number "2";
Hco_scaf85	StringTie	exon	276891	277034	1000	-	.	gene_id "MSTRG.55801"; transcript_id "MSTRG.55801.1"; exon_number "1";
Hco_scaf85	StringTie	exon	289381	291403	1000	-	.	gene_id "MSTRG.55801"; transcript_id "MSTRG.55801.1"; exon_number "2";
Hco_scaf290	StringTie	exon	230605	231572	1000	-	.	gene_id "MSTRG.28372"; transcript_id "MSTRG.28372.1"; exon_number "1";
Hco_scaf290	StringTie	exon	315016	315176	1000	-	.	gene_id "MSTRG.28372"; transcript_id "MSTRG.28372.1"; exon_number "2";
Hco_scaf124	StringTie	exon	201855	202028	1000	+	.	gene_id "MSTRG.6864"; transcript_id "MSTRG.6864.1"; exon_number "1";
Hco_scaf124	StringTie	exon	652623	652896	1000	+	.	gene_id "MSTRG.6864"; transcript_id "MSTRG.6864.1"; exon_number "2";
Hco_scaf38	StringTie	exon	820517	823439	1000	-	.	gene_id "MSTRG.35602"; transcript_id "MSTRG.35602.1"; exon_number "1";
Hco_scaf38	StringTie	exon	823824	824320	1000	-	.	gene_id "MSTRG.35602"; transcript_id "MSTRG.35602.1"; exon_number "2";
Hco_scaf22	StringTie	exon	2585861	2586249	1000	+	.	gene_id "MSTRG.21612"; transcript_id "MSTRG.21612.1"; exon_number "1";
Hco_scaf22	StringTie	exon	2588958	2589185	1000	+	.	gene_id "MSTRG.21612"; transcript_id "MSTRG.21612.1"; exon_number "2";
Hco_scaf274	StringTie	exon	285874	286366	1000	-	.	gene_id "MSTRG.26840"; transcript_id "MSTRG.26840.2"; exon_number "1";
Hco_scaf274	StringTie	exon	338106	338190	1000	-	.	gene_id "MSTRG.26840"; transcript_id "MSTRG.26840.2"; exon_number "2";
Hco_scaf274	StringTie	exon	340772	340847	1000	-	.	gene_id "MSTRG.26840"; transcript_id "MSTRG.26840.2"; exon_number "3";
Hco_scaf76	StringTie	exon	1052101	1052222	1000	+	.	gene_id "MSTRG.53700"; transcript_id "MSTRG.53700.1"; exon_number "1";
Hco_scaf76	StringTie	exon	1053463	1054341	1000	+	.	gene_id "MSTRG.53700"; transcript_id "MSTRG.53700.1"; exon_number "2";
Hco_scaf536	StringTie	exon	32016	32100	1000	+	.	gene_id "MSTRG.44978"; transcript_id "MSTRG.44978.1"; exon_number "1";
Hco_scaf536	StringTie	exon	37784	38966	1000	+	.	gene_id "MSTRG.44978"; transcript_id "MSTRG.44978.1"; exon_number "2";
Hco_scaf2	StringTie	exon	2516738	2516769	1000	+	.	gene_id "MSTRG.18078"; transcript_id "MSTRG.18078.1"; exon_number "1";
Hco_scaf2	StringTie	exon	2517056	2517338	1000	+	.	gene_id "MSTRG.18078"; transcript_id "MSTRG.18078.1"; exon_number "2";
Hco_scaf265	StringTie	exon	62384	62453	1000	-	.	gene_id "MSTRG.25998"; transcript_id "MSTRG.25998.1"; exon_number "1";
Hco_scaf265	StringTie	exon	70394	70800	1000	-	.	gene_id "MSTRG.25998"; transcript_id "MSTRG.25998.1"; exon_number "2";
Hco_scaf41	StringTie	exon	639983	640904	1000	-	.	gene_id "MSTRG.38118"; transcript_id "MSTRG.38118.2"; exon_number "1";
Hco_scaf41	StringTie	exon	641133	641749	1000	-	.	gene_id "MSTRG.38118"; transcript_id "MSTRG.38118.2"; exon_number "2";
Hco_scaf368	StringTie	exon	91284	91960	1000	-	.	gene_id "MSTRG.34737"; transcript_id "MSTRG.34737.26"; exon_number "1";
Hco_scaf368	StringTie	exon	92259	92359	1000	-	.	gene_id "MSTRG.34737"; transcript_id "MSTRG.34737.26"; exon_number "2";
Hco_scaf368	StringTie	exon	94123	94295	1000	-	.	gene_id "MSTRG.34737"; transcript_id "MSTRG.34737.26"; exon_number "3";
Hco_scaf1	StringTie	exon	2133823	2134488	1000	+	.	gene_id "MSTRG.341"; transcript_id "MSTRG.341.1"; exon_number "1";
Hco_scaf1	StringTie	exon	2134827	2135430	1000	+	.	gene_id "MSTRG.341"; transcript_id "MSTRG.341.1"; exon_number "2";
Hco_scaf244	StringTie	exon	305972	306525	1000	+	.	gene_id "MSTRG.23964"; transcript_id "MSTRG.23964.2"; exon_number "1";
Hco_scaf244	StringTie	exon	314373	314443	1000	+	.	gene_id "MSTRG.23964"; transcript_id "MSTRG.23964.2"; exon_number "2";
Hco_scaf55	StringTie	exon	1346271	1346324	1000	-	.	gene_id "MSTRG.45718"; transcript_id "MSTRG.45718.2"; exon_number "1";
Hco_scaf55	StringTie	exon	1388324	1388434	1000	-	.	gene_id "MSTRG.45718"; transcript_id "MSTRG.45718.2"; exon_number "2";
Hco_scaf55	StringTie	exon	1390539	1390578	1000	-	.	gene_id "MSTRG.45718"; transcript_id "MSTRG.45718.2"; exon_number "3";
Hco_scaf31	StringTie	exon	1947340	1947430	1000	-	.	gene_id "MSTRG.30698"; transcript_id "MSTRG.30698.1"; exon_number "1";
Hco_scaf31	StringTie	exon	1953714	1953885	1000	-	.	gene_id "MSTRG.30698"; transcript_id "MSTRG.30698.1"; exon_number "2";
Hco_scaf205	StringTie	exon	467242	467601	1000	+	.	gene_id "MSTRG.19637"; transcript_id "MSTRG.19637.1"; exon_number "1";
Hco_scaf205	StringTie	exon	480269	480403	1000	+	.	gene_id "MSTRG.19637"; transcript_id "MSTRG.19637.1"; exon_number "2";
Hco_scaf586	StringTie	exon	13707	13852	1000	-	.	gene_id "MSTRG.46907"; transcript_id "MSTRG.46907.1"; exon_number "1";
Hco_scaf586	StringTie	exon	27228	27872	1000	-	.	gene_id "MSTRG.46907"; transcript_id "MSTRG.46907.1"; exon_number "2";
Hco_scaf369	StringTie	exon	214972	215694	1000	+	.	gene_id "MSTRG.34778"; transcript_id "MSTRG.34778.1"; exon_number "1";
Hco_scaf369	StringTie	exon	219404	219450	1000	+	.	gene_id "MSTRG.34778"; transcript_id "MSTRG.34778.1"; exon_number "2";
Hco_scaf16	StringTie	exon	1907523	1910024	1000	+	.	gene_id "MSTRG.13149"; transcript_id "MSTRG.13149.1"; exon_number "1";
Hco_scaf16	StringTie	exon	1910088	1910226	1000	+	.	gene_id "MSTRG.13149"; transcript_id "MSTRG.13149.1"; exon_number "2";
Hco_scaf124	StringTie	exon	846541	846603	1000	-	.	gene_id "MSTRG.6930"; transcript_id "MSTRG.6930.1"; exon_number "1";
Hco_scaf124	StringTie	exon	851182	851247	1000	-	.	gene_id "MSTRG.6930"; transcript_id "MSTRG.6930.1"; exon_number "2";
Hco_scaf124	StringTie	exon	855247	855469	1000	-	.	gene_id "MSTRG.6930"; transcript_id "MSTRG.6930.1"; exon_number "3";
Hco_scaf124	StringTie	exon	859414	859607	1000	-	.	gene_id "MSTRG.6930"; transcript_id "MSTRG.6930.1"; exon_number "4";
Hco_scaf228	StringTie	exon	50458	50752	1000	-	.	gene_id "MSTRG.22464"; transcript_id "MSTRG.22464.1"; exon_number "1";
Hco_scaf228	StringTie	exon	107715	108098	1000	-	.	gene_id "MSTRG.22464"; transcript_id "MSTRG.22464.1"; exon_number "2";
Hco_scaf43	StringTie	exon	515628	515735	1000	+	.	gene_id "MSTRG.39357"; transcript_id "MSTRG.39357.1"; exon_number "1";
Hco_scaf43	StringTie	exon	544738	544884	1000	+	.	gene_id "MSTRG.39357"; transcript_id "MSTRG.39357.1"; exon_number "2";
Hco_scaf246	StringTie	exon	67663	67679	1000	+	.	gene_id "MSTRG.24137"; transcript_id "MSTRG.24137.4"; exon_number "1";
Hco_scaf246	StringTie	exon	67809	67888	1000	+	.	gene_id "MSTRG.24137"; transcript_id "MSTRG.24137.4"; exon_number "2";
Hco_scaf246	StringTie	exon	69241	69327	1000	+	.	gene_id "MSTRG.24137"; transcript_id "MSTRG.24137.4"; exon_number "3";
Hco_scaf246	StringTie	exon	70369	70479	1000	+	.	gene_id "MSTRG.24137"; transcript_id "MSTRG.24137.4"; exon_number "4";
Hco_scaf246	StringTie	exon	70616	70773	1000	+	.	gene_id "MSTRG.24137"; transcript_id "MSTRG.24137.4"; exon_number "5";
Hco_scaf246	StringTie	exon	71032	71132	1000	+	.	gene_id "MSTRG.24137"; transcript_id "MSTRG.24137.4"; exon_number "6";
Hco_scaf246	StringTie	exon	71754	72318	1000	+	.	gene_id "MSTRG.24137"; transcript_id "MSTRG.24137.4"; exon_number "7";
Hco_scaf169	StringTie	exon	3925	6202	1000	+	.	gene_id "MSTRG.14041"; transcript_id "MSTRG.14041.1"; exon_number "1";
Hco_scaf169	StringTie	exon	101204	102293	1000	+	.	gene_id "MSTRG.14041"; transcript_id "MSTRG.14041.1"; exon_number "2";
Hco_scaf17	StringTie	exon	1362886	1362911	1000	+	.	gene_id "MSTRG.14390"; transcript_id "MSTRG.14390.1"; exon_number "1";
Hco_scaf17	StringTie	exon	1364247	1364541	1000	+	.	gene_id "MSTRG.14390"; transcript_id "MSTRG.14390.1"; exon_number "2";
Hco_scaf112	StringTie	exon	847156	848010	1000	+	.	gene_id "MSTRG.4328"; transcript_id "MSTRG.4328.1"; exon_number "1";
Hco_scaf112	StringTie	exon	852433	852483	1000	+	.	gene_id "MSTRG.4328"; transcript_id "MSTRG.4328.1"; exon_number "2";
Hco_scaf136	StringTie	exon	346871	347409	1000	+	.	gene_id "MSTRG.8506"; transcript_id "MSTRG.8506.1"; exon_number "1";
Hco_scaf136	StringTie	exon	353961	358873	1000	+	.	gene_id "MSTRG.8506"; transcript_id "MSTRG.8506.1"; exon_number "2";
Hco_scaf218	StringTie	exon	406255	406520	1000	-	.	gene_id "MSTRG.21189"; transcript_id "MSTRG.21189.1"; exon_number "1";
Hco_scaf218	StringTie	exon	409294	409395	1000	-	.	gene_id "MSTRG.21189"; transcript_id "MSTRG.21189.1"; exon_number "2";
Hco_scaf218	StringTie	exon	410291	410427	1000	-	.	gene_id "MSTRG.21189"; transcript_id "MSTRG.21189.1"; exon_number "3";
Hco_scaf58	StringTie	exon	1138926	1139357	1000	-	.	gene_id "MSTRG.46748"; transcript_id "MSTRG.46748.1"; exon_number "1";
Hco_scaf58	StringTie	exon	1139701	1139809	1000	-	.	gene_id "MSTRG.46748"; transcript_id "MSTRG.46748.1"; exon_number "2";
Hco_scaf58	StringTie	exon	1139997	1140091	1000	-	.	gene_id "MSTRG.46748"; transcript_id "MSTRG.46748.1"; exon_number "3";
Hco_scaf58	StringTie	exon	1140229	1140405	1000	-	.	gene_id "MSTRG.46748"; transcript_id "MSTRG.46748.1"; exon_number "4";
Hco_scaf58	StringTie	exon	1140902	1140967	1000	-	.	gene_id "MSTRG.46748"; transcript_id "MSTRG.46748.1"; exon_number "5";
Hco_scaf146	StringTie	exon	174385	174715	1000	+	.	gene_id "MSTRG.10169"; transcript_id "MSTRG.10169.2"; exon_number "1";
Hco_scaf146	StringTie	exon	176241	176437	1000	+	.	gene_id "MSTRG.10169"; transcript_id "MSTRG.10169.2"; exon_number "2";
Hco_scaf464	StringTie	exon	55	582	1000	+	.	gene_id "MSTRG.41086"; transcript_id "MSTRG.41086.1"; exon_number "1";
Hco_scaf464	StringTie	exon	1535	6378	1000	+	.	gene_id "MSTRG.41086"; transcript_id "MSTRG.41086.1"; exon_number "2";
Hco_scaf156	StringTie	exon	340506	341805	1000	-	.	gene_id "MSTRG.12489"; transcript_id "MSTRG.12489.1"; exon_number "1";
Hco_scaf156	StringTie	exon	342934	343478	1000	-	.	gene_id "MSTRG.12489"; transcript_id "MSTRG.12489.1"; exon_number "2";
Hco_scaf41	StringTie	exon	721354	727865	1000	+	.	gene_id "MSTRG.38140"; transcript_id "MSTRG.38140.1"; exon_number "1";
Hco_scaf41	StringTie	exon	727927	740735	1000	+	.	gene_id "MSTRG.38140"; transcript_id "MSTRG.38140.1"; exon_number "2";
Hco_scaf125	StringTie	exon	833044	833344	1000	-	.	gene_id "MSTRG.6778"; transcript_id "MSTRG.6778.1"; exon_number "1";
Hco_scaf125	StringTie	exon	834964	834999	1000	-	.	gene_id "MSTRG.6778"; transcript_id "MSTRG.6778.1"; exon_number "2";
Hco_scaf107	StringTie	exon	122420	122960	1000	-	.	gene_id "MSTRG.2699"; transcript_id "MSTRG.2699.1"; exon_number "1";
Hco_scaf107	StringTie	exon	151609	152331	1000	-	.	gene_id "MSTRG.2699"; transcript_id "MSTRG.2699.1"; exon_number "2";
Hco_scaf54	StringTie	exon	471861	471990	1000	+	.	gene_id "MSTRG.45069"; transcript_id "MSTRG.45069.3"; exon_number "1";
Hco_scaf54	StringTie	exon	477549	477695	1000	+	.	gene_id "MSTRG.45069"; transcript_id "MSTRG.45069.3"; exon_number "2";
Hco_scaf54	StringTie	exon	481064	481555	1000	+	.	gene_id "MSTRG.45069"; transcript_id "MSTRG.45069.3"; exon_number "3";
Hco_scaf43	StringTie	exon	1251692	1251758	1000	+	.	gene_id "MSTRG.39452"; transcript_id "MSTRG.39452.2"; exon_number "1";
Hco_scaf43	StringTie	exon	1252428	1253190	1000	+	.	gene_id "MSTRG.39452"; transcript_id "MSTRG.39452.2"; exon_number "2";
Hco_scaf55	StringTie	exon	446030	446066	1000	+	.	gene_id "MSTRG.45630"; transcript_id "MSTRG.45630.6"; exon_number "1";
Hco_scaf55	StringTie	exon	458390	458506	1000	+	.	gene_id "MSTRG.45630"; transcript_id "MSTRG.45630.6"; exon_number "2";
Hco_scaf55	StringTie	exon	475229	475247	1000	+	.	gene_id "MSTRG.45630"; transcript_id "MSTRG.45630.6"; exon_number "3";
Hco_scaf55	StringTie	exon	479475	479548	1000	+	.	gene_id "MSTRG.45630"; transcript_id "MSTRG.45630.6"; exon_number "4";
Hco_scaf136	StringTie	exon	809770	810032	1000	+	.	gene_id "MSTRG.8572"; transcript_id "MSTRG.8572.1"; exon_number "1";
Hco_scaf136	StringTie	exon	810700	811338	1000	+	.	gene_id "MSTRG.8572"; transcript_id "MSTRG.8572.1"; exon_number "2";
Hco_scaf136	StringTie	exon	812262	812628	1000	+	.	gene_id "MSTRG.8572"; transcript_id "MSTRG.8572.1"; exon_number "3";
Hco_scaf136	StringTie	exon	813760	813774	1000	+	.	gene_id "MSTRG.8572"; transcript_id "MSTRG.8572.1"; exon_number "4";
Hco_scaf364	StringTie	exon	188201	188500	1000	-	.	gene_id "MSTRG.34606"; transcript_id "MSTRG.34606.5"; exon_number "1";
Hco_scaf364	StringTie	exon	201374	202220	1000	-	.	gene_id "MSTRG.34606"; transcript_id "MSTRG.34606.5"; exon_number "2";
Hco_scaf107	StringTie	exon	1035639	1035720	1000	-	.	gene_id "MSTRG.2797"; transcript_id "MSTRG.2797.1"; exon_number "1";
Hco_scaf107	StringTie	exon	1051372	1051543	1000	-	.	gene_id "MSTRG.2797"; transcript_id "MSTRG.2797.1"; exon_number "2";
Hco_scaf460	StringTie	exon	107262	107396	1000	+	.	gene_id "MSTRG.41012"; transcript_id "MSTRG.41012.1"; exon_number "1";
Hco_scaf460	StringTie	exon	135062	135169	1000	+	.	gene_id "MSTRG.41012"; transcript_id "MSTRG.41012.1"; exon_number "2";
Hco_scaf572	StringTie	exon	54344	54587	1000	-	.	gene_id "MSTRG.46455"; transcript_id "MSTRG.46455.2"; exon_number "1";
Hco_scaf572	StringTie	exon	54664	54706	1000	-	.	gene_id "MSTRG.46455"; transcript_id "MSTRG.46455.2"; exon_number "2";
Hco_scaf7	StringTie	exon	1297926	1297986	1000	-	.	gene_id "MSTRG.51488"; transcript_id "MSTRG.51488.1"; exon_number "1";
Hco_scaf7	StringTie	exon	1298296	1298524	1000	-	.	gene_id "MSTRG.51488"; transcript_id "MSTRG.51488.1"; exon_number "2";
Hco_scaf7	StringTie	exon	1298803	1299029	1000	-	.	gene_id "MSTRG.51488"; transcript_id "MSTRG.51488.1"; exon_number "3";
Hco_scaf7	StringTie	exon	1299307	1299358	1000	-	.	gene_id "MSTRG.51488"; transcript_id "MSTRG.51488.1"; exon_number "4";
Hco_scaf19	StringTie	exon	1170705	1171576	1000	+	.	gene_id "MSTRG.16618"; transcript_id "MSTRG.16618.1"; exon_number "1";
Hco_scaf19	StringTie	exon	1186561	1186926	1000	+	.	gene_id "MSTRG.16618"; transcript_id "MSTRG.16618.1"; exon_number "2";
Hco_scaf11	StringTie	exon	2002536	2002634	1000	+	.	gene_id "MSTRG.3439"; transcript_id "MSTRG.3439.2"; exon_number "1";
Hco_scaf11	StringTie	exon	2003863	2004151	1000	+	.	gene_id "MSTRG.3439"; transcript_id "MSTRG.3439.2"; exon_number "2";
Hco_scaf448	StringTie	exon	21365	21827	1000	-	.	gene_id "MSTRG.40326"; transcript_id "MSTRG.40326.1"; exon_number "1";
Hco_scaf448	StringTie	exon	49022	49220	1000	-	.	gene_id "MSTRG.40326"; transcript_id "MSTRG.40326.1"; exon_number "2";
Hco_scaf197	StringTie	exon	62151	62819	1000	-	.	gene_id "MSTRG.17639"; transcript_id "MSTRG.17639.3"; exon_number "1";
Hco_scaf197	StringTie	exon	65854	65960	1000	-	.	gene_id "MSTRG.17639"; transcript_id "MSTRG.17639.3"; exon_number "2";
Hco_scaf24	StringTie	exon	1436474	1436615	1000	+	.	gene_id "MSTRG.23451"; transcript_id "MSTRG.23451.4"; exon_number "1";
Hco_scaf24	StringTie	exon	1438144	1438263	1000	+	.	gene_id "MSTRG.23451"; transcript_id "MSTRG.23451.4"; exon_number "2";
Hco_scaf24	StringTie	exon	1445649	1447866	1000	+	.	gene_id "MSTRG.23451"; transcript_id "MSTRG.23451.4"; exon_number "3";
Hco_scaf90	StringTie	exon	722465	723906	1000	+	.	gene_id "MSTRG.57566"; transcript_id "MSTRG.57566.2"; exon_number "1";
Hco_scaf90	StringTie	exon	728274	729260	1000	+	.	gene_id "MSTRG.57566"; transcript_id "MSTRG.57566.2"; exon_number "2";
Hco_scaf383	StringTie	exon	9811	10001	1000	-	.	gene_id "MSTRG.35875"; transcript_id "MSTRG.35875.4"; exon_number "1";
Hco_scaf383	StringTie	exon	11882	12190	1000	-	.	gene_id "MSTRG.35875"; transcript_id "MSTRG.35875.4"; exon_number "2";
Hco_scaf251	StringTie	exon	354148	355078	1000	-	.	gene_id "MSTRG.24859"; transcript_id "MSTRG.24859.1"; exon_number "1";
Hco_scaf251	StringTie	exon	359766	361047	1000	-	.	gene_id "MSTRG.24859"; transcript_id "MSTRG.24859.1"; exon_number "2";
Hco_scaf15	StringTie	exon	3304161	3304209	1000	+	.	gene_id "MSTRG.11356"; transcript_id "MSTRG.11356.4"; exon_number "1";
Hco_scaf15	StringTie	exon	3309151	3309634	1000	+	.	gene_id "MSTRG.11356"; transcript_id "MSTRG.11356.4"; exon_number "2";
Hco_scaf15	StringTie	exon	3345789	3346780	1000	+	.	gene_id "MSTRG.11356"; transcript_id "MSTRG.11356.4"; exon_number "3";
Hco_scaf230	StringTie	exon	292491	292628	1000	+	.	gene_id "MSTRG.22846"; transcript_id "MSTRG.22846.2"; exon_number "1";
Hco_scaf230	StringTie	exon	292956	292981	1000	+	.	gene_id "MSTRG.22846"; transcript_id "MSTRG.22846.2"; exon_number "2";
Hco_scaf230	StringTie	exon	293960	297028	1000	+	.	gene_id "MSTRG.22846"; transcript_id "MSTRG.22846.2"; exon_number "3";
Hco_scaf57	StringTie	exon	1346231	1346342	1000	+	.	gene_id "MSTRG.46329"; transcript_id "MSTRG.46329.1"; exon_number "1";
Hco_scaf57	StringTie	exon	1346501	1348667	1000	+	.	gene_id "MSTRG.46329"; transcript_id "MSTRG.46329.1"; exon_number "2";
Hco_scaf9	StringTie	exon	1346526	1348027	1000	-	.	gene_id "MSTRG.57060"; transcript_id "MSTRG.57060.1"; exon_number "1";
Hco_scaf9	StringTie	exon	1349318	1349918	1000	-	.	gene_id "MSTRG.57060"; transcript_id "MSTRG.57060.1"; exon_number "2";
Hco_scaf218	StringTie	exon	430218	430268	1000	-	.	gene_id "MSTRG.21209"; transcript_id "MSTRG.21209.1"; exon_number "1";
Hco_scaf218	StringTie	exon	430371	430405	1000	-	.	gene_id "MSTRG.21209"; transcript_id "MSTRG.21209.1"; exon_number "2";
Hco_scaf218	StringTie	exon	434023	434162	1000	-	.	gene_id "MSTRG.21209"; transcript_id "MSTRG.21209.1"; exon_number "3";
Hco_scaf218	StringTie	exon	437742	437842	1000	-	.	gene_id "MSTRG.21209"; transcript_id "MSTRG.21209.1"; exon_number "4";
Hco_scaf96	StringTie	exon	890015	890285	1000	+	.	gene_id "MSTRG.58608"; transcript_id "MSTRG.58608.1"; exon_number "1";
Hco_scaf96	StringTie	exon	895249	896044	1000	+	.	gene_id "MSTRG.58608"; transcript_id "MSTRG.58608.1"; exon_number "2";
Hco_scaf207	StringTie	exon	214098	214493	1000	-	.	gene_id "MSTRG.19779"; transcript_id "MSTRG.19779.1"; exon_number "1";
Hco_scaf207	StringTie	exon	215784	215855	1000	-	.	gene_id "MSTRG.19779"; transcript_id "MSTRG.19779.1"; exon_number "2";
Hco_scaf205	StringTie	exon	153092	154358	1000	-	.	gene_id "MSTRG.19575"; transcript_id "MSTRG.19575.1"; exon_number "1";
Hco_scaf205	StringTie	exon	154511	154856	1000	-	.	gene_id "MSTRG.19575"; transcript_id "MSTRG.19575.1"; exon_number "2";
Hco_scaf134	StringTie	exon	377854	379749	1000	+	.	gene_id "MSTRG.8213"; transcript_id "MSTRG.8213.1"; exon_number "1";
Hco_scaf134	StringTie	exon	381308	382253	1000	+	.	gene_id "MSTRG.8213"; transcript_id "MSTRG.8213.1"; exon_number "2";
Hco_scaf613	StringTie	exon	52177	52424	1000	+	.	gene_id "MSTRG.48736"; transcript_id "MSTRG.48736.17"; exon_number "1";
Hco_scaf613	StringTie	exon	56791	57547	1000	+	.	gene_id "MSTRG.48736"; transcript_id "MSTRG.48736.17"; exon_number "2";
Hco_scaf613	StringTie	exon	63308	63752	1000	+	.	gene_id "MSTRG.48736"; transcript_id "MSTRG.48736.17"; exon_number "3";
Hco_scaf12	StringTie	exon	1240086	1240122	1000	+	.	gene_id "MSTRG.5732"; transcript_id "MSTRG.5732.1"; exon_number "1";
Hco_scaf12	StringTie	exon	1270623	1271490	1000	+	.	gene_id "MSTRG.5732"; transcript_id "MSTRG.5732.1"; exon_number "2";
Hco_scaf103	StringTie	exon	175731	175869	1000	-	.	gene_id "MSTRG.2259"; transcript_id "MSTRG.2259.1"; exon_number "1";
Hco_scaf103	StringTie	exon	177907	179017	1000	-	.	gene_id "MSTRG.2259"; transcript_id "MSTRG.2259.1"; exon_number "2";
Hco_scaf214	StringTie	exon	231540	232853	1000	-	.	gene_id "MSTRG.20722"; transcript_id "MSTRG.20722.1"; exon_number "1";
Hco_scaf214	StringTie	exon	249847	249932	1000	-	.	gene_id "MSTRG.20722"; transcript_id "MSTRG.20722.1"; exon_number "2";
Hco_scaf214	StringTie	exon	250580	250634	1000	-	.	gene_id "MSTRG.20722"; transcript_id "MSTRG.20722.1"; exon_number "3";
Hco_scaf214	StringTie	exon	250737	250791	1000	-	.	gene_id "MSTRG.20722"; transcript_id "MSTRG.20722.1"; exon_number "4";
Hco_scaf214	StringTie	exon	259003	259044	1000	-	.	gene_id "MSTRG.20722"; transcript_id "MSTRG.20722.1"; exon_number "5";
Hco_scaf137	StringTie	exon	316655	317317	1000	+	.	gene_id "MSTRG.8618"; transcript_id "MSTRG.8618.1"; exon_number "1";
Hco_scaf137	StringTie	exon	317563	319428	1000	+	.	gene_id "MSTRG.8618"; transcript_id "MSTRG.8618.1"; exon_number "2";
Hco_scaf54	StringTie	exon	498382	498436	1000	+	.	gene_id "MSTRG.45085"; transcript_id "MSTRG.45085.1"; exon_number "1";
Hco_scaf54	StringTie	exon	515875	516544	1000	+	.	gene_id "MSTRG.45085"; transcript_id "MSTRG.45085.1"; exon_number "2";
Hco_scaf4	StringTie	exon	3067925	3069783	1000	-	.	gene_id "MSTRG.37108"; transcript_id "MSTRG.37108.3"; exon_number "1";
Hco_scaf4	StringTie	exon	3070518	3071075	1000	-	.	gene_id "MSTRG.37108"; transcript_id "MSTRG.37108.3"; exon_number "2";
Hco_scaf203	StringTie	exon	23781	23977	1000	-	.	gene_id "MSTRG.19398"; transcript_id "MSTRG.19398.1"; exon_number "1";
Hco_scaf203	StringTie	exon	24538	24754	1000	-	.	gene_id "MSTRG.19398"; transcript_id "MSTRG.19398.1"; exon_number "2";
Hco_scaf14	StringTie	exon	836051	836181	1000	-	.	gene_id "MSTRG.9018"; transcript_id "MSTRG.9018.1"; exon_number "1";
Hco_scaf14	StringTie	exon	836310	836680	1000	-	.	gene_id "MSTRG.9018"; transcript_id "MSTRG.9018.1"; exon_number "2";
Hco_scaf536	StringTie	exon	47899	48725	1000	-	.	gene_id "MSTRG.44980"; transcript_id "MSTRG.44980.1"; exon_number "1";
Hco_scaf536	StringTie	exon	90697	91186	1000	-	.	gene_id "MSTRG.44980"; transcript_id "MSTRG.44980.1"; exon_number "2";
Hco_scaf63	StringTie	exon	974219	975195	1000	+	.	gene_id "MSTRG.49209"; transcript_id "MSTRG.49209.1"; exon_number "1";
Hco_scaf63	StringTie	exon	984592	985151	1000	+	.	gene_id "MSTRG.49209"; transcript_id "MSTRG.49209.1"; exon_number "2";
Hco_scaf4	StringTie	exon	3067925	3068594	1000	+	.	gene_id "MSTRG.37109"; transcript_id "MSTRG.37109.1"; exon_number "1";
Hco_scaf4	StringTie	exon	3069329	3070001	1000	+	.	gene_id "MSTRG.37109"; transcript_id "MSTRG.37109.1"; exon_number "2";
Hco_scaf11	StringTie	exon	3044268	3044393	1000	-	.	gene_id "MSTRG.3622"; transcript_id "MSTRG.3622.1"; exon_number "1";
Hco_scaf11	StringTie	exon	3045586	3045690	1000	-	.	gene_id "MSTRG.3622"; transcript_id "MSTRG.3622.1"; exon_number "2";
Hco_scaf11	StringTie	exon	3046891	3047246	1000	-	.	gene_id "MSTRG.3622"; transcript_id "MSTRG.3622.1"; exon_number "3";
Hco_scaf92	StringTie	exon	712054	712118	1000	-	.	gene_id "MSTRG.57892"; transcript_id "MSTRG.57892.1"; exon_number "1";
Hco_scaf92	StringTie	exon	713379	713442	1000	-	.	gene_id "MSTRG.57892"; transcript_id "MSTRG.57892.1"; exon_number "2";
Hco_scaf92	StringTie	exon	713891	714008	1000	-	.	gene_id "MSTRG.57892"; transcript_id "MSTRG.57892.1"; exon_number "3";
Hco_scaf92	StringTie	exon	714195	714279	1000	-	.	gene_id "MSTRG.57892"; transcript_id "MSTRG.57892.1"; exon_number "4";
Hco_scaf3	StringTie	exon	3269644	3270089	1000	+	.	gene_id "MSTRG.29215"; transcript_id "MSTRG.29215.1"; exon_number "1";
Hco_scaf3	StringTie	exon	3270167	3270277	1000	+	.	gene_id "MSTRG.29215"; transcript_id "MSTRG.29215.1"; exon_number "2";
Hco_scaf3	StringTie	exon	3270789	3274533	1000	+	.	gene_id "MSTRG.29215"; transcript_id "MSTRG.29215.1"; exon_number "3";
Hco_scaf96	StringTie	exon	781410	784390	1000	+	.	gene_id "MSTRG.58846"; transcript_id "MSTRG.58846.3"; exon_number "1";
Hco_scaf96	StringTie	exon	784789	784943	1000	+	.	gene_id "MSTRG.58846"; transcript_id "MSTRG.58846.3"; exon_number "2";
Hco_scaf96	StringTie	exon	793409	805358	1000	+	.	gene_id "MSTRG.58846"; transcript_id "MSTRG.58846.3"; exon_number "3";
Hco_scaf7	StringTie	exon	1497560	1501090	1000	-	.	gene_id "MSTRG.51535"; transcript_id "MSTRG.51535.1"; exon_number "1";
Hco_scaf7	StringTie	exon	1501667	1501842	1000	-	.	gene_id "MSTRG.51535"; transcript_id "MSTRG.51535.1"; exon_number "2";
Hco_scaf7	StringTie	exon	1502052	1502162	1000	-	.	gene_id "MSTRG.51535"; transcript_id "MSTRG.51535.1"; exon_number "3";
Hco_scaf7	StringTie	exon	1508595	1508943	1000	-	.	gene_id "MSTRG.51535"; transcript_id "MSTRG.51535.1"; exon_number "4";
Hco_scaf256	StringTie	exon	342853	344508	1000	-	.	gene_id "MSTRG.25087"; transcript_id "MSTRG.25087.1"; exon_number "1";
Hco_scaf256	StringTie	exon	417474	417767	1000	-	.	gene_id "MSTRG.25087"; transcript_id "MSTRG.25087.1"; exon_number "2";
Hco_scaf12	StringTie	exon	736048	736140	1000	+	.	gene_id "MSTRG.5633"; transcript_id "MSTRG.5633.3"; exon_number "1";
Hco_scaf12	StringTie	exon	753784	753838	1000	+	.	gene_id "MSTRG.5633"; transcript_id "MSTRG.5633.3"; exon_number "2";
Hco_scaf12	StringTie	exon	754847	754961	1000	+	.	gene_id "MSTRG.5633"; transcript_id "MSTRG.5633.3"; exon_number "3";
Hco_scaf72	StringTie	exon	814400	814472	1000	+	.	gene_id "MSTRG.52588"; transcript_id "MSTRG.52588.1"; exon_number "1";
Hco_scaf72	StringTie	exon	817797	819650	1000	+	.	gene_id "MSTRG.52588"; transcript_id "MSTRG.52588.1"; exon_number "2";
Hco_scaf553	StringTie	exon	3889	4139	1000	+	.	gene_id "MSTRG.45477"; transcript_id "MSTRG.45477.1"; exon_number "1";
Hco_scaf553	StringTie	exon	5023	5127	1000	+	.	gene_id "MSTRG.45477"; transcript_id "MSTRG.45477.1"; exon_number "2";
Hco_scaf241	StringTie	exon	22899	23026	1000	-	.	gene_id "MSTRG.23654"; transcript_id "MSTRG.23654.1"; exon_number "1";
Hco_scaf241	StringTie	exon	23551	23724	1000	-	.	gene_id "MSTRG.23654"; transcript_id "MSTRG.23654.1"; exon_number "2";
Hco_scaf241	StringTie	exon	23923	24180	1000	-	.	gene_id "MSTRG.23654"; transcript_id "MSTRG.23654.1"; exon_number "3";
Hco_scaf50	StringTie	exon	77673	77754	1000	-	.	gene_id "MSTRG.43355"; transcript_id "MSTRG.43355.1"; exon_number "1";
Hco_scaf50	StringTie	exon	85447	85669	1000	-	.	gene_id "MSTRG.43355"; transcript_id "MSTRG.43355.1"; exon_number "2";
Hco_scaf534	StringTie	exon	117569	117694	1000	-	.	gene_id "MSTRG.44923"; transcript_id "MSTRG.44923.2"; exon_number "1";
Hco_scaf534	StringTie	exon	122937	123142	1000	-	.	gene_id "MSTRG.44923"; transcript_id "MSTRG.44923.2"; exon_number "2";
Hco_scaf268	StringTie	exon	255142	255271	1000	-	.	gene_id "MSTRG.26247"; transcript_id "MSTRG.26247.1"; exon_number "1";
Hco_scaf268	StringTie	exon	314810	314918	1000	-	.	gene_id "MSTRG.26247"; transcript_id "MSTRG.26247.1"; exon_number "2";
Hco_scaf536	StringTie	exon	52650	52678	1000	+	.	gene_id "MSTRG.44982"; transcript_id "MSTRG.44982.1"; exon_number "1";
Hco_scaf536	StringTie	exon	56653	56813	1000	+	.	gene_id "MSTRG.44982"; transcript_id "MSTRG.44982.1"; exon_number "2";
Hco_scaf536	StringTie	exon	57361	57674	1000	+	.	gene_id "MSTRG.44982"; transcript_id "MSTRG.44982.1"; exon_number "3";
Hco_scaf17	StringTie	exon	2098159	2098741	1000	-	.	gene_id "MSTRG.14537"; transcript_id "MSTRG.14537.1"; exon_number "1";
Hco_scaf17	StringTie	exon	2376597	2376821	1000	-	.	gene_id "MSTRG.14537"; transcript_id "MSTRG.14537.1"; exon_number "2";
Hco_scaf368	StringTie	exon	87045	92954	1000	-	.	gene_id "MSTRG.34737"; transcript_id "MSTRG.34737.24"; exon_number "1";
Hco_scaf368	StringTie	exon	107942	108355	1000	-	.	gene_id "MSTRG.34737"; transcript_id "MSTRG.34737.24"; exon_number "2";
Hco_scaf138	StringTie	exon	108434	108686	1000	-	.	gene_id "MSTRG.8774"; transcript_id "MSTRG.8774.1"; exon_number "1";
Hco_scaf138	StringTie	exon	119736	119848	1000	-	.	gene_id "MSTRG.8774"; transcript_id "MSTRG.8774.1"; exon_number "2";
Hco_scaf416	StringTie	exon	143914	143934	1000	+	.	gene_id "MSTRG.38609"; transcript_id "MSTRG.38609.1"; exon_number "1";
Hco_scaf416	StringTie	exon	144547	144641	1000	+	.	gene_id "MSTRG.38609"; transcript_id "MSTRG.38609.1"; exon_number "2";
Hco_scaf416	StringTie	exon	177001	177143	1000	+	.	gene_id "MSTRG.38609"; transcript_id "MSTRG.38609.1"; exon_number "3";
Hco_scaf404	StringTie	exon	167658	167929	1000	+	.	gene_id "MSTRG.37905"; transcript_id "MSTRG.37905.1"; exon_number "1";
Hco_scaf404	StringTie	exon	171719	171978	1000	+	.	gene_id "MSTRG.37905"; transcript_id "MSTRG.37905.1"; exon_number "2";
Hco_scaf367	StringTie	exon	15125	15444	1000	-	.	gene_id "MSTRG.34691"; transcript_id "MSTRG.34691.8"; exon_number "1";
Hco_scaf367	StringTie	exon	71390	71398	1000	-	.	gene_id "MSTRG.34691"; transcript_id "MSTRG.34691.8"; exon_number "2";
Hco_scaf367	StringTie	exon	74657	74952	1000	-	.	gene_id "MSTRG.34691"; transcript_id "MSTRG.34691.8"; exon_number "3";
Hco_scaf72	StringTie	exon	1035887	1036414	1000	+	.	gene_id "MSTRG.52627"; transcript_id "MSTRG.52627.1"; exon_number "1";
Hco_scaf72	StringTie	exon	1043716	1044833	1000	+	.	gene_id "MSTRG.52627"; transcript_id "MSTRG.52627.1"; exon_number "2";
Hco_scaf113	StringTie	exon	507312	507471	1000	+	.	gene_id "MSTRG.4391"; transcript_id "MSTRG.4391.1"; exon_number "1";
Hco_scaf113	StringTie	exon	507769	508516	1000	+	.	gene_id "MSTRG.4391"; transcript_id "MSTRG.4391.1"; exon_number "2";
Hco_scaf113	StringTie	exon	230372	231058	1000	+	.	gene_id "MSTRG.4374"; transcript_id "MSTRG.4374.1"; exon_number "1";
Hco_scaf113	StringTie	exon	233296	234022	1000	+	.	gene_id "MSTRG.4374"; transcript_id "MSTRG.4374.1"; exon_number "2";
Hco_scaf315	StringTie	exon	285655	286510	1000	-	.	gene_id "MSTRG.31015"; transcript_id "MSTRG.31015.4"; exon_number "1";
Hco_scaf315	StringTie	exon	294402	294490	1000	-	.	gene_id "MSTRG.31015"; transcript_id "MSTRG.31015.4"; exon_number "2";
Hco_scaf377	StringTie	exon	207188	207526	1000	-	.	gene_id "MSTRG.35374"; transcript_id "MSTRG.35374.3"; exon_number "1";
Hco_scaf377	StringTie	exon	208785	208908	1000	-	.	gene_id "MSTRG.35374"; transcript_id "MSTRG.35374.3"; exon_number "2";
Hco_scaf377	StringTie	exon	209749	209809	1000	-	.	gene_id "MSTRG.35374"; transcript_id "MSTRG.35374.3"; exon_number "3";
Hco_scaf377	StringTie	exon	210669	210795	1000	-	.	gene_id "MSTRG.35374"; transcript_id "MSTRG.35374.3"; exon_number "4";
Hco_scaf377	StringTie	exon	211657	211710	1000	-	.	gene_id "MSTRG.35374"; transcript_id "MSTRG.35374.3"; exon_number "5";
Hco_scaf377	StringTie	exon	212923	214976	1000	-	.	gene_id "MSTRG.35374"; transcript_id "MSTRG.35374.3"; exon_number "6";
Hco_scaf377	StringTie	exon	216817	217146	1000	-	.	gene_id "MSTRG.35374"; transcript_id "MSTRG.35374.3"; exon_number "7";
Hco_scaf215	StringTie	exon	35502	35640	1000	-	.	gene_id "MSTRG.20846"; transcript_id "MSTRG.20846.2"; exon_number "1";
Hco_scaf215	StringTie	exon	460236	460462	1000	-	.	gene_id "MSTRG.20846"; transcript_id "MSTRG.20846.2"; exon_number "2";
Hco_scaf41	StringTie	exon	1496029	1496240	1000	-	.	gene_id "MSTRG.38283"; transcript_id "MSTRG.38283.1"; exon_number "1";
Hco_scaf41	StringTie	exon	1496356	1498487	1000	-	.	gene_id "MSTRG.38283"; transcript_id "MSTRG.38283.1"; exon_number "2";
Hco_scaf27	StringTie	exon	729541	730946	1000	-	.	gene_id "MSTRG.26498"; transcript_id "MSTRG.26498.2"; exon_number "1";
Hco_scaf27	StringTie	exon	1134298	1134423	1000	-	.	gene_id "MSTRG.26498"; transcript_id "MSTRG.26498.2"; exon_number "2";
Hco_scaf466	StringTie	exon	55135	56034	1000	+	.	gene_id "MSTRG.41150"; transcript_id "MSTRG.41150.5"; exon_number "1";
Hco_scaf466	StringTie	exon	56429	58117	1000	+	.	gene_id "MSTRG.41150"; transcript_id "MSTRG.41150.5"; exon_number "2";
Hco_scaf55	StringTie	exon	320134	320597	1000	-	.	gene_id "MSTRG.45642"; transcript_id "MSTRG.45642.11"; exon_number "1";
Hco_scaf55	StringTie	exon	333284	333436	1000	-	.	gene_id "MSTRG.45642"; transcript_id "MSTRG.45642.11"; exon_number "2";
Hco_scaf55	StringTie	exon	341646	341781	1000	-	.	gene_id "MSTRG.45642"; transcript_id "MSTRG.45642.11"; exon_number "3";
Hco_scaf55	StringTie	exon	366942	367150	1000	-	.	gene_id "MSTRG.45642"; transcript_id "MSTRG.45642.11"; exon_number "4";
Hco_scaf279	StringTie	exon	289735	290112	1000	+	.	gene_id "MSTRG.27067"; transcript_id "MSTRG.27067.1"; exon_number "1";
Hco_scaf279	StringTie	exon	291501	291600	1000	+	.	gene_id "MSTRG.27067"; transcript_id "MSTRG.27067.1"; exon_number "2";
Hco_scaf274	StringTie	exon	358744	359126	1000	-	.	gene_id "MSTRG.26814"; transcript_id "MSTRG.26814.2"; exon_number "1";
Hco_scaf274	StringTie	exon	359476	359552	1000	-	.	gene_id "MSTRG.26814"; transcript_id "MSTRG.26814.2"; exon_number "2";
Hco_scaf274	StringTie	exon	361261	361324	1000	-	.	gene_id "MSTRG.26814"; transcript_id "MSTRG.26814.2"; exon_number "3";
Hco_scaf74	StringTie	exon	539452	539607	1000	-	.	gene_id "MSTRG.53033"; transcript_id "MSTRG.53033.1"; exon_number "1";
Hco_scaf74	StringTie	exon	544988	545424	1000	-	.	gene_id "MSTRG.53033"; transcript_id "MSTRG.53033.1"; exon_number "2";
Hco_scaf201	StringTie	exon	176402	177097	1000	-	.	gene_id "MSTRG.19293"; transcript_id "MSTRG.19293.5"; exon_number "1";
Hco_scaf201	StringTie	exon	213912	214157	1000	-	.	gene_id "MSTRG.19293"; transcript_id "MSTRG.19293.5"; exon_number "2";
Hco_scaf11	StringTie	exon	2649928	2650998	1000	-	.	gene_id "MSTRG.3548"; transcript_id "MSTRG.3548.1"; exon_number "1";
Hco_scaf11	StringTie	exon	2666352	2666415	1000	-	.	gene_id "MSTRG.3548"; transcript_id "MSTRG.3548.1"; exon_number "2";
Hco_scaf247	StringTie	exon	241132	241268	1000	+	.	gene_id "MSTRG.24208"; transcript_id "MSTRG.24208.1"; exon_number "1";
Hco_scaf247	StringTie	exon	290641	290864	1000	+	.	gene_id "MSTRG.24208"; transcript_id "MSTRG.24208.1"; exon_number "2";
Hco_scaf17	StringTie	exon	1157092	1157658	1000	-	.	gene_id "MSTRG.14366"; transcript_id "MSTRG.14366.2"; exon_number "1";
Hco_scaf17	StringTie	exon	1159607	1159789	1000	-	.	gene_id "MSTRG.14366"; transcript_id "MSTRG.14366.2"; exon_number "2";
Hco_scaf17	StringTie	exon	1166182	1166200	1000	-	.	gene_id "MSTRG.14366"; transcript_id "MSTRG.14366.2"; exon_number "3";
Hco_scaf43	StringTie	exon	1590482	1590640	1000	+	.	gene_id "MSTRG.39513"; transcript_id "MSTRG.39513.1"; exon_number "1";
Hco_scaf43	StringTie	exon	1591082	1591150	1000	+	.	gene_id "MSTRG.39513"; transcript_id "MSTRG.39513.1"; exon_number "2";
Hco_scaf43	StringTie	exon	1591653	1591755	1000	+	.	gene_id "MSTRG.39513"; transcript_id "MSTRG.39513.1"; exon_number "3";
Hco_scaf43	StringTie	exon	1597058	1597146	1000	+	.	gene_id "MSTRG.39513"; transcript_id "MSTRG.39513.1"; exon_number "4";
Hco_scaf43	StringTie	exon	1597908	1598420	1000	+	.	gene_id "MSTRG.39513"; transcript_id "MSTRG.39513.1"; exon_number "5";
Hco_scaf131	StringTie	exon	135755	136705	1000	-	.	gene_id "MSTRG.7826"; transcript_id "MSTRG.7826.1"; exon_number "1";
Hco_scaf131	StringTie	exon	169925	170046	1000	-	.	gene_id "MSTRG.7826"; transcript_id "MSTRG.7826.1"; exon_number "2";
Hco_scaf24	StringTie	exon	854	1423	1000	-	.	gene_id "MSTRG.23243"; transcript_id "MSTRG.23243.1"; exon_number "1";
Hco_scaf24	StringTie	exon	5098	5176	1000	-	.	gene_id "MSTRG.23243"; transcript_id "MSTRG.23243.1"; exon_number "2";
Hco_scaf24	StringTie	exon	19150	19249	1000	-	.	gene_id "MSTRG.23243"; transcript_id "MSTRG.23243.1"; exon_number "3";
Hco_scaf24	StringTie	exon	25821	25957	1000	-	.	gene_id "MSTRG.23243"; transcript_id "MSTRG.23243.1"; exon_number "4";
Hco_scaf124	StringTie	exon	170155	170286	1000	-	.	gene_id "MSTRG.6863"; transcript_id "MSTRG.6863.1"; exon_number "1";
Hco_scaf124	StringTie	exon	171746	171826	1000	-	.	gene_id "MSTRG.6863"; transcript_id "MSTRG.6863.1"; exon_number "2";
Hco_scaf124	StringTie	exon	181559	181581	1000	-	.	gene_id "MSTRG.6863"; transcript_id "MSTRG.6863.1"; exon_number "3";
Hco_scaf124	StringTie	exon	182243	182283	1000	-	.	gene_id "MSTRG.6863"; transcript_id "MSTRG.6863.1"; exon_number "4";
Hco_scaf124	StringTie	exon	182450	182606	1000	-	.	gene_id "MSTRG.6863"; transcript_id "MSTRG.6863.1"; exon_number "5";
Hco_scaf85	StringTie	exon	428025	432370	1000	-	.	gene_id "MSTRG.55828"; transcript_id "MSTRG.55828.1"; exon_number "1";
Hco_scaf85	StringTie	exon	432467	433798	1000	-	.	gene_id "MSTRG.55828"; transcript_id "MSTRG.55828.1"; exon_number "2";
Hco_scaf243	StringTie	exon	447066	447118	1000	+	.	gene_id "MSTRG.23806"; transcript_id "MSTRG.23806.1"; exon_number "1";
Hco_scaf243	StringTie	exon	448475	448557	1000	+	.	gene_id "MSTRG.23806"; transcript_id "MSTRG.23806.1"; exon_number "2";
Hco_scaf243	StringTie	exon	449131	449227	1000	+	.	gene_id "MSTRG.23806"; transcript_id "MSTRG.23806.1"; exon_number "3";
Hco_scaf243	StringTie	exon	449304	449359	1000	+	.	gene_id "MSTRG.23806"; transcript_id "MSTRG.23806.1"; exon_number "4";
Hco_scaf120	StringTie	exon	504254	504411	1000	-	.	gene_id "MSTRG.6075"; transcript_id "MSTRG.6075.1"; exon_number "1";
Hco_scaf120	StringTie	exon	506934	507003	1000	-	.	gene_id "MSTRG.6075"; transcript_id "MSTRG.6075.1"; exon_number "2";
Hco_scaf120	StringTie	exon	509862	510037	1000	-	.	gene_id "MSTRG.6075"; transcript_id "MSTRG.6075.1"; exon_number "3";
Hco_scaf120	StringTie	exon	515737	515861	1000	-	.	gene_id "MSTRG.6075"; transcript_id "MSTRG.6075.1"; exon_number "4";
Hco_scaf120	StringTie	exon	518509	518593	1000	-	.	gene_id "MSTRG.6075"; transcript_id "MSTRG.6075.1"; exon_number "5";
Hco_scaf120	StringTie	exon	519959	520065	1000	-	.	gene_id "MSTRG.6075"; transcript_id "MSTRG.6075.1"; exon_number "6";
Hco_scaf120	StringTie	exon	522118	522336	1000	-	.	gene_id "MSTRG.6075"; transcript_id "MSTRG.6075.1"; exon_number "7";
Hco_scaf74	StringTie	exon	1529598	1531545	1000	+	.	gene_id "MSTRG.53176"; transcript_id "MSTRG.53176.1"; exon_number "1";
Hco_scaf74	StringTie	exon	1533533	1535854	1000	+	.	gene_id "MSTRG.53176"; transcript_id "MSTRG.53176.1"; exon_number "2";
Hco_scaf74	StringTie	exon	1538990	1539661	1000	+	.	gene_id "MSTRG.53176"; transcript_id "MSTRG.53176.1"; exon_number "3";
Hco_scaf74	StringTie	exon	1540838	1543024	1000	+	.	gene_id "MSTRG.53176"; transcript_id "MSTRG.53176.1"; exon_number "4";
Hco_scaf291	StringTie	exon	76412	76470	1000	-	.	gene_id "MSTRG.28368"; transcript_id "MSTRG.28368.2"; exon_number "1";
Hco_scaf291	StringTie	exon	81655	82054	1000	-	.	gene_id "MSTRG.28368"; transcript_id "MSTRG.28368.2"; exon_number "2";
Hco_scaf34	StringTie	exon	638274	638862	1000	+	.	gene_id "MSTRG.33057"; transcript_id "MSTRG.33057.1"; exon_number "1";
Hco_scaf34	StringTie	exon	641365	641479	1000	+	.	gene_id "MSTRG.33057"; transcript_id "MSTRG.33057.1"; exon_number "2";
Hco_scaf159	StringTie	exon	158824	158862	1000	-	.	gene_id "MSTRG.12788"; transcript_id "MSTRG.12788.1"; exon_number "1";
Hco_scaf159	StringTie	exon	199471	199863	1000	-	.	gene_id "MSTRG.12788"; transcript_id "MSTRG.12788.1"; exon_number "2";
Hco_scaf11	StringTie	exon	2649928	2650998	1000	-	.	gene_id "MSTRG.3548"; transcript_id "MSTRG.3548.2"; exon_number "1";
Hco_scaf11	StringTie	exon	2665847	2666415	1000	-	.	gene_id "MSTRG.3548"; transcript_id "MSTRG.3548.2"; exon_number "2";
Hco_scaf38	StringTie	exon	2061133	2061203	1000	+	.	gene_id "MSTRG.35781"; transcript_id "MSTRG.35781.1"; exon_number "1";
Hco_scaf38	StringTie	exon	2061273	2061373	1000	+	.	gene_id "MSTRG.35781"; transcript_id "MSTRG.35781.1"; exon_number "2";
Hco_scaf38	StringTie	exon	2061550	2061667	1000	+	.	gene_id "MSTRG.35781"; transcript_id "MSTRG.35781.1"; exon_number "3";
Hco_scaf38	StringTie	exon	2065229	2065424	1000	+	.	gene_id "MSTRG.35781"; transcript_id "MSTRG.35781.1"; exon_number "4";
Hco_scaf38	StringTie	exon	2068207	2072849	1000	+	.	gene_id "MSTRG.35781"; transcript_id "MSTRG.35781.1"; exon_number "5";
Hco_scaf364	StringTie	exon	144756	144986	1000	-	.	gene_id "MSTRG.34596"; transcript_id "MSTRG.34596.1"; exon_number "1";
Hco_scaf364	StringTie	exon	150463	150678	1000	-	.	gene_id "MSTRG.34596"; transcript_id "MSTRG.34596.1"; exon_number "2";
Hco_scaf31	StringTie	exon	768114	768218	1000	+	.	gene_id "MSTRG.30500"; transcript_id "MSTRG.30500.1"; exon_number "1";
Hco_scaf31	StringTie	exon	768239	768443	1000	+	.	gene_id "MSTRG.30500"; transcript_id "MSTRG.30500.1"; exon_number "2";
Hco_scaf169	StringTie	exon	448362	448737	1000	+	.	gene_id "MSTRG.14232"; transcript_id "MSTRG.14232.1"; exon_number "1";
Hco_scaf169	StringTie	exon	504108	504914	1000	+	.	gene_id "MSTRG.14232"; transcript_id "MSTRG.14232.1"; exon_number "2";
Hco_scaf8	StringTie	exon	2307775	2308809	1000	-	.	gene_id "MSTRG.54507"; transcript_id "MSTRG.54507.1"; exon_number "1";
Hco_scaf8	StringTie	exon	2322345	2322684	1000	-	.	gene_id "MSTRG.54507"; transcript_id "MSTRG.54507.1"; exon_number "2";
Hco_scaf81	StringTie	exon	1422417	1422543	1000	+	.	gene_id "MSTRG.55026"; transcript_id "MSTRG.55026.3"; exon_number "1";
Hco_scaf81	StringTie	exon	1435286	1435340	1000	+	.	gene_id "MSTRG.55026"; transcript_id "MSTRG.55026.3"; exon_number "2";
Hco_scaf81	StringTie	exon	1435443	1435497	1000	+	.	gene_id "MSTRG.55026"; transcript_id "MSTRG.55026.3"; exon_number "3";
Hco_scaf81	StringTie	exon	1436089	1436174	1000	+	.	gene_id "MSTRG.55026"; transcript_id "MSTRG.55026.3"; exon_number "4";
Hco_scaf81	StringTie	exon	1437917	1438845	1000	+	.	gene_id "MSTRG.55026"; transcript_id "MSTRG.55026.3"; exon_number "5";
Hco_scaf50	StringTie	exon	1697164	1697356	1000	+	.	gene_id "MSTRG.43596"; transcript_id "MSTRG.43596.1"; exon_number "1";
Hco_scaf50	StringTie	exon	1777594	1777621	1000	+	.	gene_id "MSTRG.43596"; transcript_id "MSTRG.43596.1"; exon_number "2";
Hco_scaf108	StringTie	exon	783164	783202	1000	-	.	gene_id "MSTRG.2941"; transcript_id "MSTRG.2941.1"; exon_number "1";
Hco_scaf108	StringTie	exon	798994	799244	1000	-	.	gene_id "MSTRG.2941"; transcript_id "MSTRG.2941.1"; exon_number "2";
Hco_scaf108	StringTie	exon	800421	800924	1000	-	.	gene_id "MSTRG.2941"; transcript_id "MSTRG.2941.1"; exon_number "3";
Hco_scaf108	StringTie	exon	812354	813017	1000	-	.	gene_id "MSTRG.2941"; transcript_id "MSTRG.2941.1"; exon_number "4";
Hco_scaf39	StringTie	exon	903186	904093	1000	-	.	gene_id "MSTRG.36219"; transcript_id "MSTRG.36219.2"; exon_number "1";
Hco_scaf39	StringTie	exon	904182	904268	1000	-	.	gene_id "MSTRG.36219"; transcript_id "MSTRG.36219.2"; exon_number "2";
Hco_scaf39	StringTie	exon	904554	904603	1000	-	.	gene_id "MSTRG.36219"; transcript_id "MSTRG.36219.2"; exon_number "3";
Hco_scaf39	StringTie	exon	904790	906268	1000	-	.	gene_id "MSTRG.36219"; transcript_id "MSTRG.36219.2"; exon_number "4";
Hco_scaf209	StringTie	exon	317860	318743	1000	+	.	gene_id "MSTRG.19969"; transcript_id "MSTRG.19969.2"; exon_number "1";
Hco_scaf209	StringTie	exon	386603	386830	1000	+	.	gene_id "MSTRG.19969"; transcript_id "MSTRG.19969.2"; exon_number "2";
Hco_scaf562	StringTie	exon	77592	80151	1000	-	.	gene_id "MSTRG.46036"; transcript_id "MSTRG.46036.1"; exon_number "1";
Hco_scaf562	StringTie	exon	80434	82608	1000	-	.	gene_id "MSTRG.46036"; transcript_id "MSTRG.46036.1"; exon_number "2";
Hco_scaf255	StringTie	exon	38108	38319	1000	-	.	gene_id "MSTRG.25234"; transcript_id "MSTRG.25234.5"; exon_number "1";
Hco_scaf255	StringTie	exon	262716	262912	1000	-	.	gene_id "MSTRG.25234"; transcript_id "MSTRG.25234.5"; exon_number "2";
Hco_scaf266	StringTie	exon	19048	19207	1000	+	.	gene_id "MSTRG.26022"; transcript_id "MSTRG.26022.1"; exon_number "1";
Hco_scaf266	StringTie	exon	19259	19486	1000	+	.	gene_id "MSTRG.26022"; transcript_id "MSTRG.26022.1"; exon_number "2";
Hco_scaf266	StringTie	exon	19538	19654	1000	+	.	gene_id "MSTRG.26022"; transcript_id "MSTRG.26022.1"; exon_number "3";
Hco_scaf48	StringTie	exon	1810484	1811001	1000	-	.	gene_id "MSTRG.42003"; transcript_id "MSTRG.42003.1"; exon_number "1";
Hco_scaf48	StringTie	exon	1840708	1841316	1000	-	.	gene_id "MSTRG.42003"; transcript_id "MSTRG.42003.1"; exon_number "2";
Hco_scaf367	StringTie	exon	49	406	1000	+	.	gene_id "MSTRG.34689"; transcript_id "MSTRG.34689.1"; exon_number "1";
Hco_scaf367	StringTie	exon	77049	77133	1000	+	.	gene_id "MSTRG.34689"; transcript_id "MSTRG.34689.1"; exon_number "2";
Hco_scaf4	StringTie	exon	73650	74150	1000	-	.	gene_id "MSTRG.36689"; transcript_id "MSTRG.36689.1"; exon_number "1";
Hco_scaf4	StringTie	exon	77450	77691	1000	-	.	gene_id "MSTRG.36689"; transcript_id "MSTRG.36689.1"; exon_number "2";
Hco_scaf2	StringTie	exon	2019393	2022782	1000	-	.	gene_id "MSTRG.17989"; transcript_id "MSTRG.17989.1"; exon_number "1";
Hco_scaf2	StringTie	exon	2022870	2023744	1000	-	.	gene_id "MSTRG.17989"; transcript_id "MSTRG.17989.1"; exon_number "2";
Hco_scaf80	StringTie	exon	612305	612624	1000	-	.	gene_id "MSTRG.55178"; transcript_id "MSTRG.55178.2"; exon_number "1";
Hco_scaf80	StringTie	exon	613594	613667	1000	-	.	gene_id "MSTRG.55178"; transcript_id "MSTRG.55178.2"; exon_number "2";
Hco_scaf80	StringTie	exon	616356	616723	1000	-	.	gene_id "MSTRG.55178"; transcript_id "MSTRG.55178.2"; exon_number "3";
Hco_scaf314	StringTie	exon	282778	283351	1000	+	.	gene_id "MSTRG.31010"; transcript_id "MSTRG.31010.2"; exon_number "1";
Hco_scaf314	StringTie	exon	283376	283763	1000	+	.	gene_id "MSTRG.31010"; transcript_id "MSTRG.31010.2"; exon_number "2";
Hco_scaf507	StringTie	exon	40781	40822	1000	-	.	gene_id "MSTRG.43743"; transcript_id "MSTRG.43743.1"; exon_number "1";
Hco_scaf507	StringTie	exon	42081	42166	1000	-	.	gene_id "MSTRG.43743"; transcript_id "MSTRG.43743.1"; exon_number "2";
Hco_scaf507	StringTie	exon	43068	43327	1000	-	.	gene_id "MSTRG.43743"; transcript_id "MSTRG.43743.1"; exon_number "3";
Hco_scaf315	StringTie	exon	253138	253475	1000	-	.	gene_id "MSTRG.31015"; transcript_id "MSTRG.31015.3"; exon_number "1";
Hco_scaf315	StringTie	exon	268051	268201	1000	-	.	gene_id "MSTRG.31015"; transcript_id "MSTRG.31015.3"; exon_number "2";
Hco_scaf315	StringTie	exon	275409	276349	1000	-	.	gene_id "MSTRG.31015"; transcript_id "MSTRG.31015.3"; exon_number "3";
Hco_scaf291	StringTie	exon	8665	9325	1000	+	.	gene_id "MSTRG.28356"; transcript_id "MSTRG.28356.1"; exon_number "1";
Hco_scaf291	StringTie	exon	11738	12171	1000	+	.	gene_id "MSTRG.28356"; transcript_id "MSTRG.28356.1"; exon_number "2";
Hco_scaf125	StringTie	exon	800569	800768	1000	-	.	gene_id "MSTRG.6775"; transcript_id "MSTRG.6775.1"; exon_number "1";
Hco_scaf125	StringTie	exon	898691	898725	1000	-	.	gene_id "MSTRG.6775"; transcript_id "MSTRG.6775.1"; exon_number "2";
Hco_scaf2	StringTie	exon	871568	871699	1000	+	.	gene_id "MSTRG.17884"; transcript_id "MSTRG.17884.1"; exon_number "1";
Hco_scaf2	StringTie	exon	873041	873093	1000	+	.	gene_id "MSTRG.17884"; transcript_id "MSTRG.17884.1"; exon_number "2";
Hco_scaf2	StringTie	exon	875150	875347	1000	+	.	gene_id "MSTRG.17884"; transcript_id "MSTRG.17884.1"; exon_number "3";
Hco_scaf2	StringTie	exon	875851	877190	1000	+	.	gene_id "MSTRG.17884"; transcript_id "MSTRG.17884.1"; exon_number "4";
Hco_scaf119	StringTie	exon	980077	983305	1000	+	.	gene_id "MSTRG.5554"; transcript_id "MSTRG.5554.2"; exon_number "1";
Hco_scaf119	StringTie	exon	984613	984733	1000	+	.	gene_id "MSTRG.5554"; transcript_id "MSTRG.5554.2"; exon_number "2";
Hco_scaf119	StringTie	exon	984819	984874	1000	+	.	gene_id "MSTRG.5554"; transcript_id "MSTRG.5554.2"; exon_number "3";
Hco_scaf119	StringTie	exon	985346	985421	1000	+	.	gene_id "MSTRG.5554"; transcript_id "MSTRG.5554.2"; exon_number "4";
Hco_scaf119	StringTie	exon	986536	987209	1000	+	.	gene_id "MSTRG.5554"; transcript_id "MSTRG.5554.2"; exon_number "5";
Hco_scaf244	StringTie	exon	380207	380447	1000	+	.	gene_id "MSTRG.23976"; transcript_id "MSTRG.23976.1"; exon_number "1";
Hco_scaf244	StringTie	exon	383381	383468	1000	+	.	gene_id "MSTRG.23976"; transcript_id "MSTRG.23976.1"; exon_number "2";
Hco_scaf244	StringTie	exon	387941	388010	1000	+	.	gene_id "MSTRG.23976"; transcript_id "MSTRG.23976.1"; exon_number "3";
Hco_scaf244	StringTie	exon	397929	402554	1000	+	.	gene_id "MSTRG.23976"; transcript_id "MSTRG.23976.1"; exon_number "4";
Hco_scaf244	StringTie	exon	402581	406887	1000	+	.	gene_id "MSTRG.23976"; transcript_id "MSTRG.23976.1"; exon_number "5";
Hco_scaf52	StringTie	exon	1738192	1738735	1000	-	.	gene_id "MSTRG.44568"; transcript_id "MSTRG.44568.1"; exon_number "1";
Hco_scaf52	StringTie	exon	1785973	1786217	1000	-	.	gene_id "MSTRG.44568"; transcript_id "MSTRG.44568.1"; exon_number "2";
Hco_scaf5	StringTie	exon	1863575	1863653	1000	+	.	gene_id "MSTRG.42835"; transcript_id "MSTRG.42835.1"; exon_number "1";
Hco_scaf5	StringTie	exon	1864531	1864653	1000	+	.	gene_id "MSTRG.42835"; transcript_id "MSTRG.42835.1"; exon_number "2";
Hco_scaf125	StringTie	exon	913295	913448	1000	-	.	gene_id "MSTRG.6784"; transcript_id "MSTRG.6784.1"; exon_number "1";
Hco_scaf125	StringTie	exon	965039	965136	1000	-	.	gene_id "MSTRG.6784"; transcript_id "MSTRG.6784.1"; exon_number "2";
Hco_scaf51	StringTie	exon	32802	33180	1000	+	.	gene_id "MSTRG.43831"; transcript_id "MSTRG.43831.1"; exon_number "1";
Hco_scaf51	StringTie	exon	72040	72104	1000	+	.	gene_id "MSTRG.43831"; transcript_id "MSTRG.43831.1"; exon_number "2";
Hco_scaf51	StringTie	exon	149657	149724	1000	+	.	gene_id "MSTRG.43831"; transcript_id "MSTRG.43831.1"; exon_number "3";
Hco_scaf52	StringTie	exon	1735955	1736283	1000	+	.	gene_id "MSTRG.44567"; transcript_id "MSTRG.44567.1"; exon_number "1";
Hco_scaf52	StringTie	exon	1736324	1737993	1000	+	.	gene_id "MSTRG.44567"; transcript_id "MSTRG.44567.1"; exon_number "2";
Hco_scaf111	StringTie	exon	455494	457142	1000	-	.	gene_id "MSTRG.4009"; transcript_id "MSTRG.4009.1"; exon_number "1";
Hco_scaf111	StringTie	exon	457180	458065	1000	-	.	gene_id "MSTRG.4009"; transcript_id "MSTRG.4009.1"; exon_number "2";
Hco_scaf613	StringTie	exon	48306	48323	1000	-	.	gene_id "MSTRG.48738"; transcript_id "MSTRG.48738.3"; exon_number "1";
Hco_scaf613	StringTie	exon	52691	54148	1000	-	.	gene_id "MSTRG.48738"; transcript_id "MSTRG.48738.3"; exon_number "2";
Hco_scaf613	StringTie	exon	58255	58448	1000	-	.	gene_id "MSTRG.48738"; transcript_id "MSTRG.48738.3"; exon_number "3";
Hco_scaf613	StringTie	exon	64468	64821	1000	-	.	gene_id "MSTRG.48738"; transcript_id "MSTRG.48738.3"; exon_number "4";
Hco_scaf382	StringTie	exon	2543	2688	1000	-	.	gene_id "MSTRG.35860"; transcript_id "MSTRG.35860.1"; exon_number "1";
Hco_scaf382	StringTie	exon	88984	89109	1000	-	.	gene_id "MSTRG.35860"; transcript_id "MSTRG.35860.1"; exon_number "2";
Hco_scaf35	StringTie	exon	1411371	1411558	1000	-	.	gene_id "MSTRG.33819"; transcript_id "MSTRG.33819.1"; exon_number "1";
Hco_scaf35	StringTie	exon	1444616	1444842	1000	-	.	gene_id "MSTRG.33819"; transcript_id "MSTRG.33819.1"; exon_number "2";
Hco_scaf20	StringTie	exon	882081	882301	1000	+	.	gene_id "MSTRG.18796"; transcript_id "MSTRG.18796.1"; exon_number "1";
Hco_scaf20	StringTie	exon	882463	882537	1000	+	.	gene_id "MSTRG.18796"; transcript_id "MSTRG.18796.1"; exon_number "2";
Hco_scaf20	StringTie	exon	883244	883679	1000	+	.	gene_id "MSTRG.18796"; transcript_id "MSTRG.18796.1"; exon_number "3";
Hco_scaf50	StringTie	exon	80072	80150	1000	+	.	gene_id "MSTRG.43357"; transcript_id "MSTRG.43357.1"; exon_number "1";
Hco_scaf50	StringTie	exon	87843	88332	1000	+	.	gene_id "MSTRG.43357"; transcript_id "MSTRG.43357.1"; exon_number "2";
Hco_scaf42	StringTie	exon	1240852	1240911	1000	+	.	gene_id "MSTRG.38875"; transcript_id "MSTRG.38875.1"; exon_number "1";
Hco_scaf42	StringTie	exon	1257019	1257069	1000	+	.	gene_id "MSTRG.38875"; transcript_id "MSTRG.38875.1"; exon_number "2";
Hco_scaf42	StringTie	exon	1280995	1281076	1000	+	.	gene_id "MSTRG.38875"; transcript_id "MSTRG.38875.1"; exon_number "3";
Hco_scaf42	StringTie	exon	1294202	1294294	1000	+	.	gene_id "MSTRG.38875"; transcript_id "MSTRG.38875.1"; exon_number "4";
Hco_scaf13	StringTie	exon	3321202	3321319	1000	+	.	gene_id "MSTRG.7611"; transcript_id "MSTRG.7611.1"; exon_number "1";
Hco_scaf13	StringTie	exon	3321694	3321944	1000	+	.	gene_id "MSTRG.7611"; transcript_id "MSTRG.7611.1"; exon_number "2";
Hco_scaf13	StringTie	exon	3333615	3334328	1000	+	.	gene_id "MSTRG.7611"; transcript_id "MSTRG.7611.1"; exon_number "3";
Hco_scaf274	StringTie	exon	180660	180821	1000	+	.	gene_id "MSTRG.26828"; transcript_id "MSTRG.26828.1"; exon_number "1";
Hco_scaf274	StringTie	exon	197473	198600	1000	+	.	gene_id "MSTRG.26828"; transcript_id "MSTRG.26828.1"; exon_number "2";
Hco_scaf146	StringTie	exon	211701	211771	1000	+	.	gene_id "MSTRG.10170"; transcript_id "MSTRG.10170.1"; exon_number "1";
Hco_scaf146	StringTie	exon	211883	212030	1000	+	.	gene_id "MSTRG.10170"; transcript_id "MSTRG.10170.1"; exon_number "2";
Hco_scaf146	StringTie	exon	213049	214085	1000	+	.	gene_id "MSTRG.10170"; transcript_id "MSTRG.10170.1"; exon_number "3";
Hco_scaf39	StringTie	exon	1252065	1253514	1000	-	.	gene_id "MSTRG.36268"; transcript_id "MSTRG.36268.2"; exon_number "1";
Hco_scaf39	StringTie	exon	1255282	1255522	1000	-	.	gene_id "MSTRG.36268"; transcript_id "MSTRG.36268.2"; exon_number "2";
Hco_scaf81	StringTie	exon	187199	187277	1000	-	.	gene_id "MSTRG.54854"; transcript_id "MSTRG.54854.1"; exon_number "1";
Hco_scaf81	StringTie	exon	193909	195532	1000	-	.	gene_id "MSTRG.54854"; transcript_id "MSTRG.54854.1"; exon_number "2";
Hco_scaf101	StringTie	exon	193330	193453	1000	+	.	gene_id "MSTRG.2080"; transcript_id "MSTRG.2080.1"; exon_number "1";
Hco_scaf101	StringTie	exon	198822	199068	1000	+	.	gene_id "MSTRG.2080"; transcript_id "MSTRG.2080.1"; exon_number "2";
Hco_scaf38	StringTie	exon	1743768	1743808	1000	+	.	gene_id "MSTRG.35753"; transcript_id "MSTRG.35753.1"; exon_number "1";
Hco_scaf38	StringTie	exon	1744201	1744415	1000	+	.	gene_id "MSTRG.35753"; transcript_id "MSTRG.35753.1"; exon_number "2";
Hco_scaf38	StringTie	exon	1744631	1744787	1000	+	.	gene_id "MSTRG.35753"; transcript_id "MSTRG.35753.1"; exon_number "3";
Hco_scaf466	StringTie	exon	44298	48682	1000	-	.	gene_id "MSTRG.41151"; transcript_id "MSTRG.41151.1"; exon_number "1";
Hco_scaf466	StringTie	exon	48787	49432	1000	-	.	gene_id "MSTRG.41151"; transcript_id "MSTRG.41151.1"; exon_number "2";
Hco_scaf39	StringTie	exon	1200398	1200664	1000	-	.	gene_id "MSTRG.36261"; transcript_id "MSTRG.36261.1"; exon_number "1";
Hco_scaf39	StringTie	exon	1225049	1225213	1000	-	.	gene_id "MSTRG.36261"; transcript_id "MSTRG.36261.1"; exon_number "2";
Hco_scaf209	StringTie	exon	250736	250796	1000	-	.	gene_id "MSTRG.19965"; transcript_id "MSTRG.19965.1"; exon_number "1";
Hco_scaf209	StringTie	exon	251415	251629	1000	-	.	gene_id "MSTRG.19965"; transcript_id "MSTRG.19965.1"; exon_number "2";
Hco_scaf209	StringTie	exon	372553	372676	1000	-	.	gene_id "MSTRG.19965"; transcript_id "MSTRG.19965.1"; exon_number "3";
Hco_scaf209	StringTie	exon	440194	440228	1000	-	.	gene_id "MSTRG.19965"; transcript_id "MSTRG.19965.1"; exon_number "4";
Hco_scaf312	StringTie	exon	66368	66512	1000	-	.	gene_id "MSTRG.30916"; transcript_id "MSTRG.30916.1"; exon_number "1";
Hco_scaf312	StringTie	exon	279981	280201	1000	-	.	gene_id "MSTRG.30916"; transcript_id "MSTRG.30916.1"; exon_number "2";
Hco_scaf369	StringTie	exon	35003	35535	1000	-	.	gene_id "MSTRG.34713"; transcript_id "MSTRG.34713.1"; exon_number "1";
Hco_scaf369	StringTie	exon	37131	38622	1000	-	.	gene_id "MSTRG.34713"; transcript_id "MSTRG.34713.1"; exon_number "2";
Hco_scaf369	StringTie	exon	43411	43494	1000	-	.	gene_id "MSTRG.34713"; transcript_id "MSTRG.34713.1"; exon_number "3";
Hco_scaf369	StringTie	exon	45979	46084	1000	-	.	gene_id "MSTRG.34713"; transcript_id "MSTRG.34713.1"; exon_number "4";
Hco_scaf369	StringTie	exon	46500	46552	1000	-	.	gene_id "MSTRG.34713"; transcript_id "MSTRG.34713.1"; exon_number "5";
Hco_scaf637	StringTie	exon	65933	66307	1000	-	.	gene_id "MSTRG.49441"; transcript_id "MSTRG.49441.4"; exon_number "1";
Hco_scaf637	StringTie	exon	66650	68145	1000	-	.	gene_id "MSTRG.49441"; transcript_id "MSTRG.49441.4"; exon_number "2";
Hco_scaf3	StringTie	exon	2419731	2419977	1000	+	.	gene_id "MSTRG.29125"; transcript_id "MSTRG.29125.2"; exon_number "1";
Hco_scaf3	StringTie	exon	2429250	2429314	1000	+	.	gene_id "MSTRG.29125"; transcript_id "MSTRG.29125.2"; exon_number "2";
Hco_scaf3	StringTie	exon	2429424	2429511	1000	+	.	gene_id "MSTRG.29125"; transcript_id "MSTRG.29125.2"; exon_number "3";
Hco_scaf3	StringTie	exon	2430552	2430645	1000	+	.	gene_id "MSTRG.29125"; transcript_id "MSTRG.29125.2"; exon_number "4";
Hco_scaf3	StringTie	exon	2452967	2453002	1000	+	.	gene_id "MSTRG.29125"; transcript_id "MSTRG.29125.2"; exon_number "5";
Hco_scaf3	StringTie	exon	2454176	2454260	1000	+	.	gene_id "MSTRG.29125"; transcript_id "MSTRG.29125.2"; exon_number "6";
Hco_scaf3	StringTie	exon	2456637	2458273	1000	+	.	gene_id "MSTRG.29125"; transcript_id "MSTRG.29125.2"; exon_number "7";
Hco_scaf550	StringTie	exon	34468	34764	1000	+	.	gene_id "MSTRG.45520"; transcript_id "MSTRG.45520.6"; exon_number "1";
Hco_scaf550	StringTie	exon	91381	91616	1000	+	.	gene_id "MSTRG.45520"; transcript_id "MSTRG.45520.6"; exon_number "2";
Hco_scaf131	StringTie	exon	169987	170371	1000	+	.	gene_id "MSTRG.7834"; transcript_id "MSTRG.7834.1"; exon_number "1";
Hco_scaf131	StringTie	exon	181302	181603	1000	+	.	gene_id "MSTRG.7834"; transcript_id "MSTRG.7834.1"; exon_number "2";
Hco_scaf286	StringTie	exon	131031	131951	1000	-	.	gene_id "MSTRG.27726"; transcript_id "MSTRG.27726.1"; exon_number "1";
Hco_scaf286	StringTie	exon	134848	135019	1000	-	.	gene_id "MSTRG.27726"; transcript_id "MSTRG.27726.1"; exon_number "2";
Hco_scaf286	StringTie	exon	138657	138711	1000	-	.	gene_id "MSTRG.27726"; transcript_id "MSTRG.27726.1"; exon_number "3";
Hco_scaf99	StringTie	exon	1080987	1081049	1000	-	.	gene_id "MSTRG.59111"; transcript_id "MSTRG.59111.1"; exon_number "1";
Hco_scaf99	StringTie	exon	1146857	1147307	1000	-	.	gene_id "MSTRG.59111"; transcript_id "MSTRG.59111.1"; exon_number "2";
Hco_scaf58	StringTie	exon	1261254	1261370	1000	-	.	gene_id "MSTRG.46781"; transcript_id "MSTRG.46781.1"; exon_number "1";
Hco_scaf58	StringTie	exon	1261806	1261984	1000	-	.	gene_id "MSTRG.46781"; transcript_id "MSTRG.46781.1"; exon_number "2";
Hco_scaf58	StringTie	exon	1262551	1262606	1000	-	.	gene_id "MSTRG.46781"; transcript_id "MSTRG.46781.1"; exon_number "3";
Hco_scaf58	StringTie	exon	1263605	1263811	1000	-	.	gene_id "MSTRG.46781"; transcript_id "MSTRG.46781.1"; exon_number "4";
Hco_scaf58	StringTie	exon	1264744	1264797	1000	-	.	gene_id "MSTRG.46781"; transcript_id "MSTRG.46781.1"; exon_number "5";
Hco_scaf124	StringTie	exon	352456	352556	1000	+	.	gene_id "MSTRG.6873"; transcript_id "MSTRG.6873.1"; exon_number "1";
Hco_scaf124	StringTie	exon	760218	760895	1000	+	.	gene_id "MSTRG.6873"; transcript_id "MSTRG.6873.1"; exon_number "2";
Hco_scaf447	StringTie	exon	58527	59262	1000	+	.	gene_id "MSTRG.40288"; transcript_id "MSTRG.40288.3"; exon_number "1";
Hco_scaf447	StringTie	exon	59827	61763	1000	+	.	gene_id "MSTRG.40288"; transcript_id "MSTRG.40288.3"; exon_number "2";
Hco_scaf69	StringTie	exon	1134682	1134720	1000	-	.	gene_id "MSTRG.51155"; transcript_id "MSTRG.51155.1"; exon_number "1";
Hco_scaf69	StringTie	exon	1134870	1135450	1000	-	.	gene_id "MSTRG.51155"; transcript_id "MSTRG.51155.1"; exon_number "2";
Hco_scaf138	StringTie	exon	113174	113440	1000	+	.	gene_id "MSTRG.8755"; transcript_id "MSTRG.8755.10"; exon_number "1";
Hco_scaf138	StringTie	exon	115067	115409	1000	+	.	gene_id "MSTRG.8755"; transcript_id "MSTRG.8755.10"; exon_number "2";
Hco_scaf255	StringTie	exon	168064	168175	1000	+	.	gene_id "MSTRG.25237"; transcript_id "MSTRG.25237.17"; exon_number "1";
Hco_scaf255	StringTie	exon	169162	172482	1000	+	.	gene_id "MSTRG.25237"; transcript_id "MSTRG.25237.17"; exon_number "2";
Hco_scaf255	StringTie	exon	243945	244766	1000	+	.	gene_id "MSTRG.25237"; transcript_id "MSTRG.25237.17"; exon_number "3";
Hco_scaf87	StringTie	exon	1161984	1162022	1000	+	.	gene_id "MSTRG.56369"; transcript_id "MSTRG.56369.1"; exon_number "1";
Hco_scaf87	StringTie	exon	1162275	1163574	1000	+	.	gene_id "MSTRG.56369"; transcript_id "MSTRG.56369.1"; exon_number "2";
Hco_scaf95	StringTie	exon	754314	754505	1000	-	.	gene_id "MSTRG.58425"; transcript_id "MSTRG.58425.1"; exon_number "1";
Hco_scaf95	StringTie	exon	755091	755198	1000	-	.	gene_id "MSTRG.58425"; transcript_id "MSTRG.58425.1"; exon_number "2";
Hco_scaf197	StringTie	exon	17819	17848	1000	+	.	gene_id "MSTRG.17530"; transcript_id "MSTRG.17530.1"; exon_number "1";
Hco_scaf197	StringTie	exon	17929	18666	1000	+	.	gene_id "MSTRG.17530"; transcript_id "MSTRG.17530.1"; exon_number "2";
Hco_scaf35	StringTie	exon	80030	80364	1000	+	.	gene_id "MSTRG.33574"; transcript_id "MSTRG.33574.1"; exon_number "1";
Hco_scaf35	StringTie	exon	81763	82478	1000	+	.	gene_id "MSTRG.33574"; transcript_id "MSTRG.33574.1"; exon_number "2";
Hco_scaf80	StringTie	exon	477429	477561	1000	-	.	gene_id "MSTRG.55172"; transcript_id "MSTRG.55172.1"; exon_number "1";
Hco_scaf80	StringTie	exon	847415	847864	1000	-	.	gene_id "MSTRG.55172"; transcript_id "MSTRG.55172.1"; exon_number "2";
Hco_scaf80	StringTie	exon	1315373	1316689	1000	-	.	gene_id "MSTRG.55172"; transcript_id "MSTRG.55172.1"; exon_number "3";
Hco_scaf138	StringTie	exon	706935	707169	1000	+	.	gene_id "MSTRG.8814"; transcript_id "MSTRG.8814.1"; exon_number "1";
Hco_scaf138	StringTie	exon	708025	708141	1000	+	.	gene_id "MSTRG.8814"; transcript_id "MSTRG.8814.1"; exon_number "2";
Hco_scaf214	StringTie	exon	208984	209037	1000	-	.	gene_id "MSTRG.20689"; transcript_id "MSTRG.20689.1"; exon_number "1";
Hco_scaf214	StringTie	exon	211756	212035	1000	-	.	gene_id "MSTRG.20689"; transcript_id "MSTRG.20689.1"; exon_number "2";
Hco_scaf3	StringTie	exon	3185670	3186789	1000	+	.	gene_id "MSTRG.29214"; transcript_id "MSTRG.29214.1"; exon_number "1";
Hco_scaf3	StringTie	exon	3186846	3186927	1000	+	.	gene_id "MSTRG.29214"; transcript_id "MSTRG.29214.1"; exon_number "2";
Hco_scaf174	StringTie	exon	325349	325630	1000	-	.	gene_id "MSTRG.14983"; transcript_id "MSTRG.14983.1"; exon_number "1";
Hco_scaf174	StringTie	exon	332194	332337	1000	-	.	gene_id "MSTRG.14983"; transcript_id "MSTRG.14983.1"; exon_number "2";
Hco_scaf174	StringTie	exon	407716	407753	1000	-	.	gene_id "MSTRG.14983"; transcript_id "MSTRG.14983.1"; exon_number "3";
Hco_scaf22	StringTie	exon	938687	939871	1000	+	.	gene_id "MSTRG.21373"; transcript_id "MSTRG.21373.1"; exon_number "1";
Hco_scaf22	StringTie	exon	1007836	1007933	1000	+	.	gene_id "MSTRG.21373"; transcript_id "MSTRG.21373.1"; exon_number "2";
Hco_scaf100	StringTie	exon	1136084	1136272	1000	-	.	gene_id "MSTRG.2031"; transcript_id "MSTRG.2031.1"; exon_number "1";
Hco_scaf100	StringTie	exon	1139343	1139880	1000	-	.	gene_id "MSTRG.2031"; transcript_id "MSTRG.2031.1"; exon_number "2";
Hco_scaf249	StringTie	exon	110932	111003	1000	-	.	gene_id "MSTRG.24367"; transcript_id "MSTRG.24367.1"; exon_number "1";
Hco_scaf249	StringTie	exon	111474	113906	1000	-	.	gene_id "MSTRG.24367"; transcript_id "MSTRG.24367.1"; exon_number "2";
Hco_scaf138	StringTie	exon	87280	87543	1000	+	.	gene_id "MSTRG.8755"; transcript_id "MSTRG.8755.9"; exon_number "1";
Hco_scaf138	StringTie	exon	105053	105557	1000	+	.	gene_id "MSTRG.8755"; transcript_id "MSTRG.8755.9"; exon_number "2";
Hco_scaf138	StringTie	exon	150581	150687	1000	+	.	gene_id "MSTRG.8755"; transcript_id "MSTRG.8755.9"; exon_number "3";
Hco_scaf68	StringTie	exon	1575896	1577524	1000	-	.	gene_id "MSTRG.50940"; transcript_id "MSTRG.50940.2"; exon_number "1";
Hco_scaf68	StringTie	exon	1577673	1578874	1000	-	.	gene_id "MSTRG.50940"; transcript_id "MSTRG.50940.2"; exon_number "2";
Hco_scaf203	StringTie	exon	78487	78555	1000	+	.	gene_id "MSTRG.19404"; transcript_id "MSTRG.19404.1"; exon_number "1";
Hco_scaf203	StringTie	exon	79497	79974	1000	+	.	gene_id "MSTRG.19404"; transcript_id "MSTRG.19404.1"; exon_number "2";
Hco_scaf150	StringTie	exon	317544	317578	1000	-	.	gene_id "MSTRG.11344"; transcript_id "MSTRG.11344.1"; exon_number "1";
Hco_scaf150	StringTie	exon	317632	317837	1000	-	.	gene_id "MSTRG.11344"; transcript_id "MSTRG.11344.1"; exon_number "2";
Hco_scaf37	StringTie	exon	399760	400300	1000	+	.	gene_id "MSTRG.34848"; transcript_id "MSTRG.34848.1"; exon_number "1";
Hco_scaf37	StringTie	exon	401132	401236	1000	+	.	gene_id "MSTRG.34848"; transcript_id "MSTRG.34848.1"; exon_number "2";
Hco_scaf37	StringTie	exon	401693	401804	1000	+	.	gene_id "MSTRG.34848"; transcript_id "MSTRG.34848.1"; exon_number "3";
Hco_scaf37	StringTie	exon	402704	402940	1000	+	.	gene_id "MSTRG.34848"; transcript_id "MSTRG.34848.1"; exon_number "4";
Hco_scaf441	StringTie	exon	1	1178	1000	+	.	gene_id "MSTRG.40149"; transcript_id "MSTRG.40149.1"; exon_number "1";
Hco_scaf441	StringTie	exon	110767	115022	1000	+	.	gene_id "MSTRG.40149"; transcript_id "MSTRG.40149.1"; exon_number "2";
Hco_scaf26	StringTie	exon	2397220	2397852	1000	+	.	gene_id "MSTRG.25682"; transcript_id "MSTRG.25682.1"; exon_number "1";
Hco_scaf26	StringTie	exon	2401506	2401590	1000	+	.	gene_id "MSTRG.25682"; transcript_id "MSTRG.25682.1"; exon_number "2";
Hco_scaf26	StringTie	exon	2412089	2412161	1000	+	.	gene_id "MSTRG.25682"; transcript_id "MSTRG.25682.1"; exon_number "3";
Hco_scaf26	StringTie	exon	2420381	2420433	1000	+	.	gene_id "MSTRG.25682"; transcript_id "MSTRG.25682.1"; exon_number "4";
Hco_scaf124	StringTie	exon	560941	561071	1000	+	.	gene_id "MSTRG.6902"; transcript_id "MSTRG.6902.1"; exon_number "1";
Hco_scaf124	StringTie	exon	792777	793236	1000	+	.	gene_id "MSTRG.6902"; transcript_id "MSTRG.6902.1"; exon_number "2";
Hco_scaf54	StringTie	exon	920147	922177	1000	-	.	gene_id "MSTRG.45133"; transcript_id "MSTRG.45133.1"; exon_number "1";
Hco_scaf54	StringTie	exon	946356	946569	1000	-	.	gene_id "MSTRG.45133"; transcript_id "MSTRG.45133.1"; exon_number "2";
Hco_scaf31	StringTie	exon	41451	41952	1000	+	.	gene_id "MSTRG.30402"; transcript_id "MSTRG.30402.2"; exon_number "1";
Hco_scaf31	StringTie	exon	43432	43554	1000	+	.	gene_id "MSTRG.30402"; transcript_id "MSTRG.30402.2"; exon_number "2";
Hco_scaf259	StringTie	exon	206370	206537	1000	+	.	gene_id "MSTRG.25351"; transcript_id "MSTRG.25351.2"; exon_number "1";
Hco_scaf259	StringTie	exon	209529	209605	1000	+	.	gene_id "MSTRG.25351"; transcript_id "MSTRG.25351.2"; exon_number "2";
Hco_scaf259	StringTie	exon	210868	210943	1000	+	.	gene_id "MSTRG.25351"; transcript_id "MSTRG.25351.2"; exon_number "3";
Hco_scaf259	StringTie	exon	215051	215244	1000	+	.	gene_id "MSTRG.25351"; transcript_id "MSTRG.25351.2"; exon_number "4";
Hco_scaf423	StringTie	exon	7476	7650	1000	+	.	gene_id "MSTRG.39108"; transcript_id "MSTRG.39108.1"; exon_number "1";
Hco_scaf423	StringTie	exon	25317	25411	1000	+	.	gene_id "MSTRG.39108"; transcript_id "MSTRG.39108.1"; exon_number "2";
Hco_scaf42	StringTie	exon	1918674	1918833	1000	-	.	gene_id "MSTRG.39015"; transcript_id "MSTRG.39015.3"; exon_number "1";
Hco_scaf42	StringTie	exon	1919818	1920088	1000	-	.	gene_id "MSTRG.39015"; transcript_id "MSTRG.39015.3"; exon_number "2";
Hco_scaf19	StringTie	exon	1611128	1611382	1000	+	.	gene_id "MSTRG.16695"; transcript_id "MSTRG.16695.1"; exon_number "1";
Hco_scaf19	StringTie	exon	1612819	1613026	1000	+	.	gene_id "MSTRG.16695"; transcript_id "MSTRG.16695.1"; exon_number "2";
Hco_scaf19	StringTie	exon	1613677	1613785	1000	+	.	gene_id "MSTRG.16695"; transcript_id "MSTRG.16695.1"; exon_number "3";
Hco_scaf19	StringTie	exon	1614247	1614315	1000	+	.	gene_id "MSTRG.16695"; transcript_id "MSTRG.16695.1"; exon_number "4";
Hco_scaf19	StringTie	exon	1614437	1614505	1000	+	.	gene_id "MSTRG.16695"; transcript_id "MSTRG.16695.1"; exon_number "5";
Hco_scaf19	StringTie	exon	1615008	1615069	1000	+	.	gene_id "MSTRG.16695"; transcript_id "MSTRG.16695.1"; exon_number "6";
Hco_scaf19	StringTie	exon	1615725	1615965	1000	+	.	gene_id "MSTRG.16695"; transcript_id "MSTRG.16695.1"; exon_number "7";
Hco_scaf19	StringTie	exon	1617858	1618015	1000	+	.	gene_id "MSTRG.16695"; transcript_id "MSTRG.16695.1"; exon_number "8";
Hco_scaf19	StringTie	exon	1618569	1618743	1000	+	.	gene_id "MSTRG.16695"; transcript_id "MSTRG.16695.1"; exon_number "9";
Hco_scaf19	StringTie	exon	1620909	1622116	1000	+	.	gene_id "MSTRG.16695"; transcript_id "MSTRG.16695.1"; exon_number "10";
Hco_scaf21	StringTie	exon	2632860	2633557	1000	-	.	gene_id "MSTRG.20312"; transcript_id "MSTRG.20312.1"; exon_number "1";
Hco_scaf21	StringTie	exon	2633826	2634281	1000	-	.	gene_id "MSTRG.20312"; transcript_id "MSTRG.20312.1"; exon_number "2";
Hco_scaf23	StringTie	exon	946927	947090	1000	+	.	gene_id "MSTRG.22536"; transcript_id "MSTRG.22536.3"; exon_number "1";
Hco_scaf23	StringTie	exon	951587	951669	1000	+	.	gene_id "MSTRG.22536"; transcript_id "MSTRG.22536.3"; exon_number "2";
Hco_scaf23	StringTie	exon	953647	959142	1000	+	.	gene_id "MSTRG.22536"; transcript_id "MSTRG.22536.3"; exon_number "3";
Hco_scaf1	StringTie	exon	3551678	3551801	1000	-	.	gene_id "MSTRG.484"; transcript_id "MSTRG.484.1"; exon_number "1";
Hco_scaf1	StringTie	exon	3552142	3552336	1000	-	.	gene_id "MSTRG.484"; transcript_id "MSTRG.484.1"; exon_number "2";
Hco_scaf1	StringTie	exon	3552436	3552774	1000	-	.	gene_id "MSTRG.484"; transcript_id "MSTRG.484.1"; exon_number "3";
Hco_scaf29	StringTie	exon	2276313	2276574	1000	-	.	gene_id "MSTRG.28449"; transcript_id "MSTRG.28449.3"; exon_number "1";
Hco_scaf29	StringTie	exon	2277377	2277730	1000	-	.	gene_id "MSTRG.28449"; transcript_id "MSTRG.28449.3"; exon_number "2";
Hco_scaf305	StringTie	exon	58017	58673	1000	-	.	gene_id "MSTRG.30220"; transcript_id "MSTRG.30220.1"; exon_number "1";
Hco_scaf305	StringTie	exon	58926	59450	1000	-	.	gene_id "MSTRG.30220"; transcript_id "MSTRG.30220.1"; exon_number "2";
Hco_scaf349	StringTie	exon	195928	195967	1000	-	.	gene_id "MSTRG.33554"; transcript_id "MSTRG.33554.1"; exon_number "1";
Hco_scaf349	StringTie	exon	197341	197445	1000	-	.	gene_id "MSTRG.33554"; transcript_id "MSTRG.33554.1"; exon_number "2";
Hco_scaf349	StringTie	exon	200359	200461	1000	-	.	gene_id "MSTRG.33554"; transcript_id "MSTRG.33554.1"; exon_number "3";
Hco_scaf523	StringTie	exon	97396	98083	1000	+	.	gene_id "MSTRG.44512"; transcript_id "MSTRG.44512.7"; exon_number "1";
Hco_scaf523	StringTie	exon	103555	103777	1000	+	.	gene_id "MSTRG.44512"; transcript_id "MSTRG.44512.7"; exon_number "2";
Hco_scaf523	StringTie	exon	113875	113940	1000	+	.	gene_id "MSTRG.44512"; transcript_id "MSTRG.44512.7"; exon_number "3";
Hco_scaf523	StringTie	exon	118454	120143	1000	+	.	gene_id "MSTRG.44512"; transcript_id "MSTRG.44512.7"; exon_number "4";
Hco_scaf6	StringTie	exon	3128555	3128886	1000	-	.	gene_id "MSTRG.47754"; transcript_id "MSTRG.47754.1"; exon_number "1";
Hco_scaf6	StringTie	exon	3128933	3129316	1000	-	.	gene_id "MSTRG.47754"; transcript_id "MSTRG.47754.1"; exon_number "2";
Hco_scaf439	StringTie	exon	56595	57041	1000	+	.	gene_id "MSTRG.39809"; transcript_id "MSTRG.39809.1"; exon_number "1";
Hco_scaf439	StringTie	exon	63488	63592	1000	+	.	gene_id "MSTRG.39809"; transcript_id "MSTRG.39809.1"; exon_number "2";
Hco_scaf53	StringTie	exon	1761122	1761351	1000	-	.	gene_id "MSTRG.44818"; transcript_id "MSTRG.44818.1"; exon_number "1";
Hco_scaf53	StringTie	exon	1762381	1762632	1000	-	.	gene_id "MSTRG.44818"; transcript_id "MSTRG.44818.1"; exon_number "2";
Hco_scaf1	StringTie	exon	5241016	5241028	1000	+	.	gene_id "MSTRG.706"; transcript_id "MSTRG.706.2"; exon_number "1";
Hco_scaf1	StringTie	exon	5260088	5268773	1000	+	.	gene_id "MSTRG.706"; transcript_id "MSTRG.706.2"; exon_number "2";
Hco_scaf1	StringTie	exon	5269525	5270013	1000	+	.	gene_id "MSTRG.706"; transcript_id "MSTRG.706.2"; exon_number "3";
Hco_scaf471	StringTie	exon	21515	22927	1000	-	.	gene_id "MSTRG.41550"; transcript_id "MSTRG.41550.1"; exon_number "1";
Hco_scaf471	StringTie	exon	83335	83468	1000	-	.	gene_id "MSTRG.41550"; transcript_id "MSTRG.41550.1"; exon_number "2";
Hco_scaf196	StringTie	exon	578343	578457	1000	+	.	gene_id "MSTRG.17492"; transcript_id "MSTRG.17492.1"; exon_number "1";
Hco_scaf196	StringTie	exon	579446	579966	1000	+	.	gene_id "MSTRG.17492"; transcript_id "MSTRG.17492.1"; exon_number "2";
Hco_scaf3	StringTie	exon	6542729	6543276	1000	-	.	gene_id "MSTRG.29717"; transcript_id "MSTRG.29717.1"; exon_number "1";
Hco_scaf3	StringTie	exon	6587189	6587765	1000	-	.	gene_id "MSTRG.29717"; transcript_id "MSTRG.29717.1"; exon_number "2";
Hco_scaf188	StringTie	exon	369169	369215	1000	+	.	gene_id "MSTRG.16373"; transcript_id "MSTRG.16373.1"; exon_number "1";
Hco_scaf188	StringTie	exon	370066	370126	1000	+	.	gene_id "MSTRG.16373"; transcript_id "MSTRG.16373.1"; exon_number "2";
Hco_scaf188	StringTie	exon	370967	371091	1000	+	.	gene_id "MSTRG.16373"; transcript_id "MSTRG.16373.1"; exon_number "3";
Hco_scaf188	StringTie	exon	372058	372149	1000	+	.	gene_id "MSTRG.16373"; transcript_id "MSTRG.16373.1"; exon_number "4";
Hco_scaf188	StringTie	exon	372875	373198	1000	+	.	gene_id "MSTRG.16373"; transcript_id "MSTRG.16373.1"; exon_number "5";
Hco_scaf670	StringTie	exon	1004	2188	1000	+	.	gene_id "MSTRG.50621"; transcript_id "MSTRG.50621.9"; exon_number "1";
Hco_scaf670	StringTie	exon	4560	5316	1000	+	.	gene_id "MSTRG.50621"; transcript_id "MSTRG.50621.9"; exon_number "2";
Hco_scaf670	StringTie	exon	7688	9030	1000	+	.	gene_id "MSTRG.50621"; transcript_id "MSTRG.50621.9"; exon_number "3";
Hco_scaf195	StringTie	exon	498611	498868	1000	+	.	gene_id "MSTRG.17429"; transcript_id "MSTRG.17429.1"; exon_number "1";
Hco_scaf195	StringTie	exon	500127	500161	1000	+	.	gene_id "MSTRG.17429"; transcript_id "MSTRG.17429.1"; exon_number "2";
Hco_scaf110	StringTie	exon	564368	564654	1000	-	.	gene_id "MSTRG.3795"; transcript_id "MSTRG.3795.1"; exon_number "1";
Hco_scaf110	StringTie	exon	564992	565832	1000	-	.	gene_id "MSTRG.3795"; transcript_id "MSTRG.3795.1"; exon_number "2";
Hco_scaf20	StringTie	exon	2720073	2721069	1000	-	.	gene_id "MSTRG.19068"; transcript_id "MSTRG.19068.1"; exon_number "1";
Hco_scaf20	StringTie	exon	2721723	2722085	1000	-	.	gene_id "MSTRG.19068"; transcript_id "MSTRG.19068.1"; exon_number "2";
Hco_scaf29	StringTie	exon	286954	288236	1000	-	.	gene_id "MSTRG.28071"; transcript_id "MSTRG.28071.1"; exon_number "1";
Hco_scaf29	StringTie	exon	288404	288568	1000	-	.	gene_id "MSTRG.28071"; transcript_id "MSTRG.28071.1"; exon_number "2";
Hco_scaf550	StringTie	exon	6561	6662	1000	+	.	gene_id "MSTRG.45523"; transcript_id "MSTRG.45523.1"; exon_number "1";
Hco_scaf550	StringTie	exon	38136	38181	1000	+	.	gene_id "MSTRG.45523"; transcript_id "MSTRG.45523.1"; exon_number "2";
Hco_scaf550	StringTie	exon	67792	67852	1000	+	.	gene_id "MSTRG.45523"; transcript_id "MSTRG.45523.1"; exon_number "3";
Hco_scaf39	StringTie	exon	1234359	1234587	1000	-	.	gene_id "MSTRG.36264"; transcript_id "MSTRG.36264.1"; exon_number "1";
Hco_scaf39	StringTie	exon	1247064	1248036	1000	-	.	gene_id "MSTRG.36264"; transcript_id "MSTRG.36264.1"; exon_number "2";
Hco_scaf186	StringTie	exon	218448	218995	1000	+	.	gene_id "MSTRG.16457"; transcript_id "MSTRG.16457.1"; exon_number "1";
Hco_scaf186	StringTie	exon	219282	219563	1000	+	.	gene_id "MSTRG.16457"; transcript_id "MSTRG.16457.1"; exon_number "2";
Hco_scaf35	StringTie	exon	545498	548610	1000	-	.	gene_id "MSTRG.33700"; transcript_id "MSTRG.33700.10"; exon_number "1";
Hco_scaf35	StringTie	exon	551658	551739	1000	-	.	gene_id "MSTRG.33700"; transcript_id "MSTRG.33700.10"; exon_number "2";
Hco_scaf35	StringTie	exon	556585	556941	1000	-	.	gene_id "MSTRG.33700"; transcript_id "MSTRG.33700.10"; exon_number "3";
Hco_scaf251	StringTie	exon	383300	383623	1000	+	.	gene_id "MSTRG.24862"; transcript_id "MSTRG.24862.2"; exon_number "1";
Hco_scaf251	StringTie	exon	430419	430775	1000	+	.	gene_id "MSTRG.24862"; transcript_id "MSTRG.24862.2"; exon_number "2";
Hco_scaf244	StringTie	exon	380248	380447	1000	+	.	gene_id "MSTRG.23976"; transcript_id "MSTRG.23976.2"; exon_number "1";
Hco_scaf244	StringTie	exon	383381	383468	1000	+	.	gene_id "MSTRG.23976"; transcript_id "MSTRG.23976.2"; exon_number "2";
Hco_scaf244	StringTie	exon	387941	388010	1000	+	.	gene_id "MSTRG.23976"; transcript_id "MSTRG.23976.2"; exon_number "3";
Hco_scaf244	StringTie	exon	390506	390736	1000	+	.	gene_id "MSTRG.23976"; transcript_id "MSTRG.23976.2"; exon_number "4";
Hco_scaf2	StringTie	exon	4173975	4174542	1000	+	.	gene_id "MSTRG.18346"; transcript_id "MSTRG.18346.4"; exon_number "1";
Hco_scaf2	StringTie	exon	4177140	4179998	1000	+	.	gene_id "MSTRG.18346"; transcript_id "MSTRG.18346.4"; exon_number "2";
Hco_scaf113	StringTie	exon	50300	53755	1000	+	.	gene_id "MSTRG.4258"; transcript_id "MSTRG.4258.2"; exon_number "1";
Hco_scaf113	StringTie	exon	55433	62976	1000	+	.	gene_id "MSTRG.4258"; transcript_id "MSTRG.4258.2"; exon_number "2";
Hco_scaf130	StringTie	exon	921892	922638	1000	-	.	gene_id "MSTRG.7758"; transcript_id "MSTRG.7758.3"; exon_number "1";
Hco_scaf130	StringTie	exon	925676	925817	1000	-	.	gene_id "MSTRG.7758"; transcript_id "MSTRG.7758.3"; exon_number "2";
Hco_scaf15	StringTie	exon	1482376	1482830	1000	-	.	gene_id "MSTRG.11028"; transcript_id "MSTRG.11028.3"; exon_number "1";
Hco_scaf15	StringTie	exon	1483310	1483463	1000	-	.	gene_id "MSTRG.11028"; transcript_id "MSTRG.11028.3"; exon_number "2";
Hco_scaf15	StringTie	exon	1483772	1483995	1000	-	.	gene_id "MSTRG.11028"; transcript_id "MSTRG.11028.3"; exon_number "3";
Hco_scaf15	StringTie	exon	1484282	1484506	1000	-	.	gene_id "MSTRG.11028"; transcript_id "MSTRG.11028.3"; exon_number "4";
Hco_scaf15	StringTie	exon	1484794	1485019	1000	-	.	gene_id "MSTRG.11028"; transcript_id "MSTRG.11028.3"; exon_number "5";
Hco_scaf15	StringTie	exon	1486358	1486582	1000	-	.	gene_id "MSTRG.11028"; transcript_id "MSTRG.11028.3"; exon_number "6";
Hco_scaf15	StringTie	exon	1487117	1487273	1000	-	.	gene_id "MSTRG.11028"; transcript_id "MSTRG.11028.3"; exon_number "7";
Hco_scaf15	StringTie	exon	1489650	1489937	1000	-	.	gene_id "MSTRG.11028"; transcript_id "MSTRG.11028.3"; exon_number "8";
Hco_scaf15	StringTie	exon	1491411	1492057	1000	-	.	gene_id "MSTRG.11028"; transcript_id "MSTRG.11028.3"; exon_number "9";
Hco_scaf15	StringTie	exon	1494374	1494625	1000	-	.	gene_id "MSTRG.11028"; transcript_id "MSTRG.11028.3"; exon_number "10";
Hco_scaf15	StringTie	exon	1495399	1495438	1000	-	.	gene_id "MSTRG.11028"; transcript_id "MSTRG.11028.3"; exon_number "11";
Hco_scaf15	StringTie	exon	1495531	1495837	1000	-	.	gene_id "MSTRG.11028"; transcript_id "MSTRG.11028.3"; exon_number "12";
Hco_scaf241	StringTie	exon	406725	410088	1000	-	.	gene_id "MSTRG.23708"; transcript_id "MSTRG.23708.2"; exon_number "1";
Hco_scaf241	StringTie	exon	410556	410595	1000	-	.	gene_id "MSTRG.23708"; transcript_id "MSTRG.23708.2"; exon_number "2";
Hco_scaf241	StringTie	exon	415015	415727	1000	-	.	gene_id "MSTRG.23708"; transcript_id "MSTRG.23708.2"; exon_number "3";
Hco_scaf5	StringTie	exon	3481359	3481473	1000	+	.	gene_id "MSTRG.43211"; transcript_id "MSTRG.43211.1"; exon_number "1";
Hco_scaf5	StringTie	exon	3568098	3568392	1000	+	.	gene_id "MSTRG.43211"; transcript_id "MSTRG.43211.1"; exon_number "2";
Hco_scaf230	StringTie	exon	221822	221900	1000	+	.	gene_id "MSTRG.22808"; transcript_id "MSTRG.22808.1"; exon_number "1";
Hco_scaf230	StringTie	exon	222008	222989	1000	+	.	gene_id "MSTRG.22808"; transcript_id "MSTRG.22808.1"; exon_number "2";
Hco_scaf228	StringTie	exon	72664	72738	1000	+	.	gene_id "MSTRG.22471"; transcript_id "MSTRG.22471.5"; exon_number "1";
Hco_scaf228	StringTie	exon	73021	73143	1000	+	.	gene_id "MSTRG.22471"; transcript_id "MSTRG.22471.5"; exon_number "2";
Hco_scaf228	StringTie	exon	73285	73377	1000	+	.	gene_id "MSTRG.22471"; transcript_id "MSTRG.22471.5"; exon_number "3";
Hco_scaf228	StringTie	exon	73657	73722	1000	+	.	gene_id "MSTRG.22471"; transcript_id "MSTRG.22471.5"; exon_number "4";
Hco_scaf228	StringTie	exon	73864	73986	1000	+	.	gene_id "MSTRG.22471"; transcript_id "MSTRG.22471.5"; exon_number "5";
Hco_scaf228	StringTie	exon	74230	75385	1000	+	.	gene_id "MSTRG.22471"; transcript_id "MSTRG.22471.5"; exon_number "6";
Hco_scaf331	StringTie	exon	129929	129989	1000	+	.	gene_id "MSTRG.32580"; transcript_id "MSTRG.32580.3"; exon_number "1";
Hco_scaf331	StringTie	exon	132172	132325	1000	+	.	gene_id "MSTRG.32580"; transcript_id "MSTRG.32580.3"; exon_number "2";
Hco_scaf331	StringTie	exon	137995	138354	1000	+	.	gene_id "MSTRG.32580"; transcript_id "MSTRG.32580.3"; exon_number "3";
Hco_scaf331	StringTie	exon	138858	139064	1000	+	.	gene_id "MSTRG.32580"; transcript_id "MSTRG.32580.3"; exon_number "4";
Hco_scaf388	StringTie	exon	18265	18513	1000	+	.	gene_id "MSTRG.36043"; transcript_id "MSTRG.36043.1"; exon_number "1";
Hco_scaf388	StringTie	exon	114853	114915	1000	+	.	gene_id "MSTRG.36043"; transcript_id "MSTRG.36043.1"; exon_number "2";
Hco_scaf68	StringTie	exon	840599	840766	1000	+	.	gene_id "MSTRG.50838"; transcript_id "MSTRG.50838.3"; exon_number "1";
Hco_scaf68	StringTie	exon	856131	856280	1000	+	.	gene_id "MSTRG.50838"; transcript_id "MSTRG.50838.3"; exon_number "2";
Hco_scaf298	StringTie	exon	288195	288464	1000	-	.	gene_id "MSTRG.28718"; transcript_id "MSTRG.28718.1"; exon_number "1";
Hco_scaf298	StringTie	exon	295147	295445	1000	-	.	gene_id "MSTRG.28718"; transcript_id "MSTRG.28718.1"; exon_number "2";
Hco_scaf321	StringTie	exon	130982	134838	1000	-	.	gene_id "MSTRG.32059"; transcript_id "MSTRG.32059.23"; exon_number "1";
Hco_scaf321	StringTie	exon	136196	136278	1000	-	.	gene_id "MSTRG.32059"; transcript_id "MSTRG.32059.23"; exon_number "2";
Hco_scaf321	StringTie	exon	136547	137940	1000	-	.	gene_id "MSTRG.32059"; transcript_id "MSTRG.32059.23"; exon_number "3";
Hco_scaf321	StringTie	exon	138178	139048	1000	-	.	gene_id "MSTRG.32059"; transcript_id "MSTRG.32059.23"; exon_number "4";
Hco_scaf49	StringTie	exon	1333617	1333701	1000	-	.	gene_id "MSTRG.42389"; transcript_id "MSTRG.42389.1"; exon_number "1";
Hco_scaf49	StringTie	exon	1333875	1334475	1000	-	.	gene_id "MSTRG.42389"; transcript_id "MSTRG.42389.1"; exon_number "2";
Hco_scaf242	StringTie	exon	224256	224386	1000	+	.	gene_id "MSTRG.23855"; transcript_id "MSTRG.23855.1"; exon_number "1";
Hco_scaf242	StringTie	exon	297848	297954	1000	+	.	gene_id "MSTRG.23855"; transcript_id "MSTRG.23855.1"; exon_number "2";
Hco_scaf1	StringTie	exon	4065538	4065625	1000	-	.	gene_id "MSTRG.565"; transcript_id "MSTRG.565.1"; exon_number "1";
Hco_scaf1	StringTie	exon	4170161	4170319	1000	-	.	gene_id "MSTRG.565"; transcript_id "MSTRG.565.1"; exon_number "2";
Hco_scaf1	StringTie	exon	4202338	4202486	1000	-	.	gene_id "MSTRG.565"; transcript_id "MSTRG.565.1"; exon_number "3";
Hco_scaf32	StringTie	exon	957569	958166	1000	+	.	gene_id "MSTRG.31492"; transcript_id "MSTRG.31492.1"; exon_number "1";
Hco_scaf32	StringTie	exon	980375	980826	1000	+	.	gene_id "MSTRG.31492"; transcript_id "MSTRG.31492.1"; exon_number "2";
Hco_scaf409	StringTie	exon	76534	76751	1000	+	.	gene_id "MSTRG.38078"; transcript_id "MSTRG.38078.2"; exon_number "1";
Hco_scaf409	StringTie	exon	79689	79822	1000	+	.	gene_id "MSTRG.38078"; transcript_id "MSTRG.38078.2"; exon_number "2";
Hco_scaf409	StringTie	exon	88933	92061	1000	+	.	gene_id "MSTRG.38078"; transcript_id "MSTRG.38078.2"; exon_number "3";
Hco_scaf20	StringTie	exon	787977	788237	1000	-	.	gene_id "MSTRG.18772"; transcript_id "MSTRG.18772.1"; exon_number "1";
Hco_scaf20	StringTie	exon	790114	790272	1000	-	.	gene_id "MSTRG.18772"; transcript_id "MSTRG.18772.1"; exon_number "2";
Hco_scaf20	StringTie	exon	792601	792694	1000	-	.	gene_id "MSTRG.18772"; transcript_id "MSTRG.18772.1"; exon_number "3";
Hco_scaf317	StringTie	exon	7675	7733	1000	+	.	gene_id "MSTRG.31089"; transcript_id "MSTRG.31089.1"; exon_number "1";
Hco_scaf317	StringTie	exon	8244	8333	1000	+	.	gene_id "MSTRG.31089"; transcript_id "MSTRG.31089.1"; exon_number "2";
Hco_scaf317	StringTie	exon	9144	9213	1000	+	.	gene_id "MSTRG.31089"; transcript_id "MSTRG.31089.1"; exon_number "3";
Hco_scaf317	StringTie	exon	18241	18299	1000	+	.	gene_id "MSTRG.31089"; transcript_id "MSTRG.31089.1"; exon_number "4";
Hco_scaf317	StringTie	exon	19022	19080	1000	+	.	gene_id "MSTRG.31089"; transcript_id "MSTRG.31089.1"; exon_number "5";
Hco_scaf317	StringTie	exon	24342	25160	1000	+	.	gene_id "MSTRG.31089"; transcript_id "MSTRG.31089.1"; exon_number "6";
Hco_scaf488	StringTie	exon	56718	57570	1000	+	.	gene_id "MSTRG.42193"; transcript_id "MSTRG.42193.1"; exon_number "1";
Hco_scaf488	StringTie	exon	77413	77717	1000	+	.	gene_id "MSTRG.42193"; transcript_id "MSTRG.42193.1"; exon_number "2";
Hco_scaf82	StringTie	exon	1244862	1246477	1000	-	.	gene_id "MSTRG.55308"; transcript_id "MSTRG.55308.2"; exon_number "1";
Hco_scaf82	StringTie	exon	1249097	1249154	1000	-	.	gene_id "MSTRG.55308"; transcript_id "MSTRG.55308.2"; exon_number "2";
Hco_scaf82	StringTie	exon	1259404	1259462	1000	-	.	gene_id "MSTRG.55308"; transcript_id "MSTRG.55308.2"; exon_number "3";
Hco_scaf82	StringTie	exon	1259576	1259671	1000	-	.	gene_id "MSTRG.55308"; transcript_id "MSTRG.55308.2"; exon_number "4";
Hco_scaf6	StringTie	exon	1167536	1169240	1000	-	.	gene_id "MSTRG.47493"; transcript_id "MSTRG.47493.1"; exon_number "1";
Hco_scaf6	StringTie	exon	1171030	1171063	1000	-	.	gene_id "MSTRG.47493"; transcript_id "MSTRG.47493.1"; exon_number "2";
Hco_scaf215	StringTie	exon	80657	80846	1000	-	.	gene_id "MSTRG.20851"; transcript_id "MSTRG.20851.1"; exon_number "1";
Hco_scaf215	StringTie	exon	479794	480296	1000	-	.	gene_id "MSTRG.20851"; transcript_id "MSTRG.20851.1"; exon_number "2";
Hco_scaf441	StringTie	exon	24566	24939	1000	+	.	gene_id "MSTRG.40154"; transcript_id "MSTRG.40154.8"; exon_number "1";
Hco_scaf441	StringTie	exon	25608	35376	1000	+	.	gene_id "MSTRG.40154"; transcript_id "MSTRG.40154.8"; exon_number "2";
Hco_scaf441	StringTie	exon	157711	161944	1000	+	.	gene_id "MSTRG.40154"; transcript_id "MSTRG.40154.8"; exon_number "3";
Hco_scaf16	StringTie	exon	2038636	2039389	1000	-	.	gene_id "MSTRG.13176"; transcript_id "MSTRG.13176.1"; exon_number "1";
Hco_scaf16	StringTie	exon	2039427	2041630	1000	-	.	gene_id "MSTRG.13176"; transcript_id "MSTRG.13176.1"; exon_number "2";
Hco_scaf145	StringTie	exon	404454	405210	1000	+	.	gene_id "MSTRG.10058"; transcript_id "MSTRG.10058.2"; exon_number "1";
Hco_scaf145	StringTie	exon	410500	410578	1000	+	.	gene_id "MSTRG.10058"; transcript_id "MSTRG.10058.2"; exon_number "2";
Hco_scaf145	StringTie	exon	412585	413730	1000	+	.	gene_id "MSTRG.10058"; transcript_id "MSTRG.10058.2"; exon_number "3";
Hco_scaf18	StringTie	exon	2751546	2751952	1000	-	.	gene_id "MSTRG.15780"; transcript_id "MSTRG.15780.1"; exon_number "1";
Hco_scaf18	StringTie	exon	2756615	2757047	1000	-	.	gene_id "MSTRG.15780"; transcript_id "MSTRG.15780.1"; exon_number "2";
Hco_scaf63	StringTie	exon	131424	131906	1000	+	.	gene_id "MSTRG.49088"; transcript_id "MSTRG.49088.1"; exon_number "1";
Hco_scaf63	StringTie	exon	133536	134175	1000	+	.	gene_id "MSTRG.49088"; transcript_id "MSTRG.49088.1"; exon_number "2";
Hco_scaf727	StringTie	exon	35619	38663	1000	-	.	gene_id "MSTRG.52719"; transcript_id "MSTRG.52719.3"; exon_number "1";
Hco_scaf727	StringTie	exon	41715	41784	1000	-	.	gene_id "MSTRG.52719"; transcript_id "MSTRG.52719.3"; exon_number "2";
Hco_scaf727	StringTie	exon	42593	42755	1000	-	.	gene_id "MSTRG.52719"; transcript_id "MSTRG.52719.3"; exon_number "3";
Hco_scaf727	StringTie	exon	43198	43253	1000	-	.	gene_id "MSTRG.52719"; transcript_id "MSTRG.52719.3"; exon_number "4";
Hco_scaf32	StringTie	exon	160098	160343	1000	+	.	gene_id "MSTRG.31189"; transcript_id "MSTRG.31189.1"; exon_number "1";
Hco_scaf32	StringTie	exon	163110	163214	1000	+	.	gene_id "MSTRG.31189"; transcript_id "MSTRG.31189.1"; exon_number "2";
Hco_scaf125	StringTie	exon	491978	493380	1000	-	.	gene_id "MSTRG.6726"; transcript_id "MSTRG.6726.1"; exon_number "1";
Hco_scaf125	StringTie	exon	494778	494992	1000	-	.	gene_id "MSTRG.6726"; transcript_id "MSTRG.6726.1"; exon_number "2";
Hco_scaf125	StringTie	exon	496801	497036	1000	-	.	gene_id "MSTRG.6726"; transcript_id "MSTRG.6726.1"; exon_number "3";
Hco_scaf52	StringTie	exon	1495553	1495683	1000	+	.	gene_id "MSTRG.44538"; transcript_id "MSTRG.44538.1"; exon_number "1";
Hco_scaf52	StringTie	exon	1496155	1497303	1000	+	.	gene_id "MSTRG.44538"; transcript_id "MSTRG.44538.1"; exon_number "2";
Hco_scaf99	StringTie	exon	396552	396786	1000	+	.	gene_id "MSTRG.59151"; transcript_id "MSTRG.59151.1"; exon_number "1";
Hco_scaf99	StringTie	exon	492687	493066	1000	+	.	gene_id "MSTRG.59151"; transcript_id "MSTRG.59151.1"; exon_number "2";
Hco_scaf17	StringTie	exon	2103338	2105655	1000	-	.	gene_id "MSTRG.14538"; transcript_id "MSTRG.14538.1"; exon_number "1";
Hco_scaf17	StringTie	exon	2254738	2255338	1000	-	.	gene_id "MSTRG.14538"; transcript_id "MSTRG.14538.1"; exon_number "2";
Hco_scaf436	StringTie	exon	74180	74250	1000	+	.	gene_id "MSTRG.39689"; transcript_id "MSTRG.39689.1"; exon_number "1";
Hco_scaf436	StringTie	exon	75332	76190	1000	+	.	gene_id "MSTRG.39689"; transcript_id "MSTRG.39689.1"; exon_number "2";
Hco_scaf336	StringTie	exon	105765	107083	1000	+	.	gene_id "MSTRG.32785"; transcript_id "MSTRG.32785.1"; exon_number "1";
Hco_scaf336	StringTie	exon	110259	111181	1000	+	.	gene_id "MSTRG.32785"; transcript_id "MSTRG.32785.1"; exon_number "2";
Hco_scaf27	StringTie	exon	2368639	2369811	1000	+	.	gene_id "MSTRG.26616"; transcript_id "MSTRG.26616.7"; exon_number "1";
Hco_scaf27	StringTie	exon	2379703	2379860	1000	+	.	gene_id "MSTRG.26616"; transcript_id "MSTRG.26616.7"; exon_number "2";
Hco_scaf27	StringTie	exon	2391613	2398292	1000	+	.	gene_id "MSTRG.26616"; transcript_id "MSTRG.26616.7"; exon_number "3";
Hco_scaf39	StringTie	exon	219426	219470	1000	-	.	gene_id "MSTRG.36155"; transcript_id "MSTRG.36155.1"; exon_number "1";
Hco_scaf39	StringTie	exon	224725	224907	1000	-	.	gene_id "MSTRG.36155"; transcript_id "MSTRG.36155.1"; exon_number "2";
Hco_scaf39	StringTie	exon	230137	230161	1000	-	.	gene_id "MSTRG.36155"; transcript_id "MSTRG.36155.1"; exon_number "3";
Hco_scaf367	StringTie	exon	62357	63254	1000	+	.	gene_id "MSTRG.34694"; transcript_id "MSTRG.34694.8"; exon_number "1";
Hco_scaf367	StringTie	exon	65382	67117	1000	+	.	gene_id "MSTRG.34694"; transcript_id "MSTRG.34694.8"; exon_number "2";
Hco_scaf367	StringTie	exon	123703	125547	1000	+	.	gene_id "MSTRG.34694"; transcript_id "MSTRG.34694.8"; exon_number "3";
Hco_scaf55	StringTie	exon	33	60	1000	+	.	gene_id "MSTRG.45630"; transcript_id "MSTRG.45630.1"; exon_number "1";
Hco_scaf55	StringTie	exon	6602	6756	1000	+	.	gene_id "MSTRG.45630"; transcript_id "MSTRG.45630.1"; exon_number "2";
Hco_scaf55	StringTie	exon	28856	29083	1000	+	.	gene_id "MSTRG.45630"; transcript_id "MSTRG.45630.1"; exon_number "3";
Hco_scaf55	StringTie	exon	30434	30570	1000	+	.	gene_id "MSTRG.45630"; transcript_id "MSTRG.45630.1"; exon_number "4";
Hco_scaf55	StringTie	exon	53710	53844	1000	+	.	gene_id "MSTRG.45630"; transcript_id "MSTRG.45630.1"; exon_number "5";
Hco_scaf55	StringTie	exon	67735	67864	1000	+	.	gene_id "MSTRG.45630"; transcript_id "MSTRG.45630.1"; exon_number "6";
Hco_scaf55	StringTie	exon	95389	95436	1000	+	.	gene_id "MSTRG.45630"; transcript_id "MSTRG.45630.1"; exon_number "7";
Hco_scaf55	StringTie	exon	104030	104236	1000	+	.	gene_id "MSTRG.45630"; transcript_id "MSTRG.45630.1"; exon_number "8";
Hco_scaf57	StringTie	exon	865484	865703	1000	+	.	gene_id "MSTRG.46258"; transcript_id "MSTRG.46258.1"; exon_number "1";
Hco_scaf57	StringTie	exon	865964	865995	1000	+	.	gene_id "MSTRG.46258"; transcript_id "MSTRG.46258.1"; exon_number "2";
Hco_scaf491	StringTie	exon	10101	10298	1000	+	.	gene_id "MSTRG.42497"; transcript_id "MSTRG.42497.1"; exon_number "1";
Hco_scaf491	StringTie	exon	15045	15173	1000	+	.	gene_id "MSTRG.42497"; transcript_id "MSTRG.42497.1"; exon_number "2";
Hco_scaf491	StringTie	exon	15580	15657	1000	+	.	gene_id "MSTRG.42497"; transcript_id "MSTRG.42497.1"; exon_number "3";
Hco_scaf491	StringTie	exon	17265	17276	1000	+	.	gene_id "MSTRG.42497"; transcript_id "MSTRG.42497.1"; exon_number "4";
Hco_scaf145	StringTie	exon	87576	87611	1000	-	.	gene_id "MSTRG.9988"; transcript_id "MSTRG.9988.1"; exon_number "1";
Hco_scaf145	StringTie	exon	88094	88233	1000	-	.	gene_id "MSTRG.9988"; transcript_id "MSTRG.9988.1"; exon_number "2";
Hco_scaf145	StringTie	exon	90409	90516	1000	-	.	gene_id "MSTRG.9988"; transcript_id "MSTRG.9988.1"; exon_number "3";
Hco_scaf240	StringTie	exon	68986	69643	1000	+	.	gene_id "MSTRG.23632"; transcript_id "MSTRG.23632.3"; exon_number "1";
Hco_scaf240	StringTie	exon	76243	76579	1000	+	.	gene_id "MSTRG.23632"; transcript_id "MSTRG.23632.3"; exon_number "2";
Hco_scaf68	StringTie	exon	375226	375391	1000	-	.	gene_id "MSTRG.50773"; transcript_id "MSTRG.50773.1"; exon_number "1";
Hco_scaf68	StringTie	exon	375865	376489	1000	-	.	gene_id "MSTRG.50773"; transcript_id "MSTRG.50773.1"; exon_number "2";
Hco_scaf7	StringTie	exon	1329506	1329578	1000	-	.	gene_id "MSTRG.51503"; transcript_id "MSTRG.51503.1"; exon_number "1";
Hco_scaf7	StringTie	exon	1331266	1331390	1000	-	.	gene_id "MSTRG.51503"; transcript_id "MSTRG.51503.1"; exon_number "2";
Hco_scaf7	StringTie	exon	1333634	1333744	1000	-	.	gene_id "MSTRG.51503"; transcript_id "MSTRG.51503.1"; exon_number "3";
Hco_scaf7	StringTie	exon	1334281	1334412	1000	-	.	gene_id "MSTRG.51503"; transcript_id "MSTRG.51503.1"; exon_number "4";
Hco_scaf357	StringTie	exon	38527	38606	1000	-	.	gene_id "MSTRG.34141"; transcript_id "MSTRG.34141.1"; exon_number "1";
Hco_scaf357	StringTie	exon	58886	58984	1000	-	.	gene_id "MSTRG.34141"; transcript_id "MSTRG.34141.1"; exon_number "2";
Hco_scaf357	StringTie	exon	59124	59181	1000	-	.	gene_id "MSTRG.34141"; transcript_id "MSTRG.34141.1"; exon_number "3";
Hco_scaf218	StringTie	exon	180056	180575	1000	-	.	gene_id "MSTRG.21156"; transcript_id "MSTRG.21156.1"; exon_number "1";
Hco_scaf218	StringTie	exon	183022	183074	1000	-	.	gene_id "MSTRG.21156"; transcript_id "MSTRG.21156.1"; exon_number "2";
Hco_scaf218	StringTie	exon	186775	186940	1000	-	.	gene_id "MSTRG.21156"; transcript_id "MSTRG.21156.1"; exon_number "3";
Hco_scaf107	StringTie	exon	523423	524245	1000	-	.	gene_id "MSTRG.2778"; transcript_id "MSTRG.2778.8"; exon_number "1";
Hco_scaf107	StringTie	exon	525770	526004	1000	-	.	gene_id "MSTRG.2778"; transcript_id "MSTRG.2778.8"; exon_number "2";
Hco_scaf107	StringTie	exon	526089	526272	1000	-	.	gene_id "MSTRG.2778"; transcript_id "MSTRG.2778.8"; exon_number "3";
Hco_scaf39	StringTie	exon	1496589	1497427	1000	-	.	gene_id "MSTRG.36331"; transcript_id "MSTRG.36331.1"; exon_number "1";
Hco_scaf39	StringTie	exon	1497670	1497777	1000	-	.	gene_id "MSTRG.36331"; transcript_id "MSTRG.36331.1"; exon_number "2";
Hco_scaf39	StringTie	exon	1497908	1498521	1000	-	.	gene_id "MSTRG.36331"; transcript_id "MSTRG.36331.1"; exon_number "3";
Hco_scaf56	StringTie	exon	1613602	1613643	1000	+	.	gene_id "MSTRG.45947"; transcript_id "MSTRG.45947.1"; exon_number "1";
Hco_scaf56	StringTie	exon	1614948	1615238	1000	+	.	gene_id "MSTRG.45947"; transcript_id "MSTRG.45947.1"; exon_number "2";
Hco_scaf56	StringTie	exon	1615873	1615902	1000	+	.	gene_id "MSTRG.45947"; transcript_id "MSTRG.45947.1"; exon_number "3";
Hco_scaf56	StringTie	exon	1616980	1617048	1000	+	.	gene_id "MSTRG.45947"; transcript_id "MSTRG.45947.1"; exon_number "4";
Hco_scaf213	StringTie	exon	289543	290051	1000	+	.	gene_id "MSTRG.20612"; transcript_id "MSTRG.20612.1"; exon_number "1";
Hco_scaf213	StringTie	exon	291778	291851	1000	+	.	gene_id "MSTRG.20612"; transcript_id "MSTRG.20612.1"; exon_number "2";
Hco_scaf213	StringTie	exon	292274	292380	1000	+	.	gene_id "MSTRG.20612"; transcript_id "MSTRG.20612.1"; exon_number "3";
Hco_scaf213	StringTie	exon	292479	296508	1000	+	.	gene_id "MSTRG.20612"; transcript_id "MSTRG.20612.1"; exon_number "4";
Hco_scaf104	StringTie	exon	1108189	1108908	1000	-	.	gene_id "MSTRG.2544"; transcript_id "MSTRG.2544.3"; exon_number "1";
Hco_scaf104	StringTie	exon	1110968	1111143	1000	-	.	gene_id "MSTRG.2544"; transcript_id "MSTRG.2544.3"; exon_number "2";
Hco_scaf104	StringTie	exon	1111297	1111380	1000	-	.	gene_id "MSTRG.2544"; transcript_id "MSTRG.2544.3"; exon_number "3";
Hco_scaf11	StringTie	exon	2020297	2022031	1000	-	.	gene_id "MSTRG.3445"; transcript_id "MSTRG.3445.1"; exon_number "1";
Hco_scaf11	StringTie	exon	2026524	2026674	1000	-	.	gene_id "MSTRG.3445"; transcript_id "MSTRG.3445.1"; exon_number "2";
Hco_scaf11	StringTie	exon	2027483	2027812	1000	-	.	gene_id "MSTRG.3445"; transcript_id "MSTRG.3445.1"; exon_number "3";
Hco_scaf326	StringTie	exon	42623	43004	1000	+	.	gene_id "MSTRG.32140"; transcript_id "MSTRG.32140.1"; exon_number "1";
Hco_scaf326	StringTie	exon	55348	55387	1000	+	.	gene_id "MSTRG.32140"; transcript_id "MSTRG.32140.1"; exon_number "2";
Hco_scaf326	StringTie	exon	79189	79249	1000	+	.	gene_id "MSTRG.32140"; transcript_id "MSTRG.32140.1"; exon_number "3";
Hco_scaf178	StringTie	exon	203793	204986	1000	-	.	gene_id "MSTRG.15261"; transcript_id "MSTRG.15261.3"; exon_number "1";
Hco_scaf178	StringTie	exon	212920	214063	1000	-	.	gene_id "MSTRG.15261"; transcript_id "MSTRG.15261.3"; exon_number "2";
Hco_scaf178	StringTie	exon	214740	214894	1000	-	.	gene_id "MSTRG.15261"; transcript_id "MSTRG.15261.3"; exon_number "3";
Hco_scaf178	StringTie	exon	215486	215603	1000	-	.	gene_id "MSTRG.15261"; transcript_id "MSTRG.15261.3"; exon_number "4";
Hco_scaf178	StringTie	exon	216411	216594	1000	-	.	gene_id "MSTRG.15261"; transcript_id "MSTRG.15261.3"; exon_number "5";
Hco_scaf20	StringTie	exon	2582091	2584174	1000	-	.	gene_id "MSTRG.19058"; transcript_id "MSTRG.19058.7"; exon_number "1";
Hco_scaf20	StringTie	exon	2599885	2600810	1000	-	.	gene_id "MSTRG.19058"; transcript_id "MSTRG.19058.7"; exon_number "2";
Hco_scaf375	StringTie	exon	62962	64917	1000	-	.	gene_id "MSTRG.35316"; transcript_id "MSTRG.35316.2"; exon_number "1";
Hco_scaf375	StringTie	exon	66187	66250	1000	-	.	gene_id "MSTRG.35316"; transcript_id "MSTRG.35316.2"; exon_number "2";
Hco_scaf63	StringTie	exon	1557252	1557735	1000	+	.	gene_id "MSTRG.49301"; transcript_id "MSTRG.49301.1"; exon_number "1";
Hco_scaf63	StringTie	exon	1563398	1565920	1000	+	.	gene_id "MSTRG.49301"; transcript_id "MSTRG.49301.1"; exon_number "2";
Hco_scaf70	StringTie	exon	1374820	1374848	1000	+	.	gene_id "MSTRG.52090"; transcript_id "MSTRG.52090.1"; exon_number "1";
Hco_scaf70	StringTie	exon	1374917	1376942	1000	+	.	gene_id "MSTRG.52090"; transcript_id "MSTRG.52090.1"; exon_number "2";
Hco_scaf17	StringTie	exon	2229371	2229474	1000	-	.	gene_id "MSTRG.14537"; transcript_id "MSTRG.14537.2"; exon_number "1";
Hco_scaf17	StringTie	exon	2376597	2376821	1000	-	.	gene_id "MSTRG.14537"; transcript_id "MSTRG.14537.2"; exon_number "2";
Hco_scaf58	StringTie	exon	670485	671379	1000	-	.	gene_id "MSTRG.46663"; transcript_id "MSTRG.46663.1"; exon_number "1";
Hco_scaf58	StringTie	exon	676396	676963	1000	-	.	gene_id "MSTRG.46663"; transcript_id "MSTRG.46663.1"; exon_number "2";
Hco_scaf183	StringTie	exon	529663	530153	1000	+	.	gene_id "MSTRG.16134"; transcript_id "MSTRG.16134.4"; exon_number "1";
Hco_scaf183	StringTie	exon	530947	531018	1000	+	.	gene_id "MSTRG.16134"; transcript_id "MSTRG.16134.4"; exon_number "2";
Hco_scaf183	StringTie	exon	537185	537261	1000	+	.	gene_id "MSTRG.16134"; transcript_id "MSTRG.16134.4"; exon_number "3";
Hco_scaf183	StringTie	exon	537689	537728	1000	+	.	gene_id "MSTRG.16134"; transcript_id "MSTRG.16134.4"; exon_number "4";
Hco_scaf183	StringTie	exon	538196	539291	1000	+	.	gene_id "MSTRG.16134"; transcript_id "MSTRG.16134.4"; exon_number "5";
Hco_scaf51	StringTie	exon	323697	324059	1000	+	.	gene_id "MSTRG.43800"; transcript_id "MSTRG.43800.1"; exon_number "1";
Hco_scaf51	StringTie	exon	324128	324427	1000	+	.	gene_id "MSTRG.43800"; transcript_id "MSTRG.43800.1"; exon_number "2";
Hco_scaf157	StringTie	exon	456629	456880	1000	+	.	gene_id "MSTRG.12589"; transcript_id "MSTRG.12589.1"; exon_number "1";
Hco_scaf157	StringTie	exon	487315	490215	1000	+	.	gene_id "MSTRG.12589"; transcript_id "MSTRG.12589.1"; exon_number "2";
Hco_scaf59	StringTie	exon	758804	759522	1000	-	.	gene_id "MSTRG.47089"; transcript_id "MSTRG.47089.1"; exon_number "1";
Hco_scaf59	StringTie	exon	770333	770736	1000	-	.	gene_id "MSTRG.47089"; transcript_id "MSTRG.47089.1"; exon_number "2";
Hco_scaf122	StringTie	exon	968148	968370	1000	-	.	gene_id "MSTRG.6479"; transcript_id "MSTRG.6479.2"; exon_number "1";
Hco_scaf122	StringTie	exon	971942	972114	1000	-	.	gene_id "MSTRG.6479"; transcript_id "MSTRG.6479.2"; exon_number "2";
Hco_scaf122	StringTie	exon	972825	972891	1000	-	.	gene_id "MSTRG.6479"; transcript_id "MSTRG.6479.2"; exon_number "3";
Hco_scaf50	StringTie	exon	1000040	1000158	1000	+	.	gene_id "MSTRG.43477"; transcript_id "MSTRG.43477.1"; exon_number "1";
Hco_scaf50	StringTie	exon	1000187	1000697	1000	+	.	gene_id "MSTRG.43477"; transcript_id "MSTRG.43477.1"; exon_number "2";
Hco_scaf115	StringTie	exon	1026750	1031568	1000	-	.	gene_id "MSTRG.4724"; transcript_id "MSTRG.4724.1"; exon_number "1";
Hco_scaf115	StringTie	exon	1032073	1032695	1000	-	.	gene_id "MSTRG.4724"; transcript_id "MSTRG.4724.1"; exon_number "2";
Hco_scaf125	StringTie	exon	752024	752482	1000	-	.	gene_id "MSTRG.6768"; transcript_id "MSTRG.6768.4"; exon_number "1";
Hco_scaf125	StringTie	exon	758591	758922	1000	-	.	gene_id "MSTRG.6768"; transcript_id "MSTRG.6768.4"; exon_number "2";
Hco_scaf255	StringTie	exon	276241	276338	1000	+	.	gene_id "MSTRG.25268"; transcript_id "MSTRG.25268.1"; exon_number "1";
Hco_scaf255	StringTie	exon	276482	277847	1000	+	.	gene_id "MSTRG.25268"; transcript_id "MSTRG.25268.1"; exon_number "2";
Hco_scaf44	StringTie	exon	1596155	1596324	1000	+	.	gene_id "MSTRG.40103"; transcript_id "MSTRG.40103.2"; exon_number "1";
Hco_scaf44	StringTie	exon	1614378	1614490	1000	+	.	gene_id "MSTRG.40103"; transcript_id "MSTRG.40103.2"; exon_number "2";
Hco_scaf44	StringTie	exon	1616340	1616386	1000	+	.	gene_id "MSTRG.40103"; transcript_id "MSTRG.40103.2"; exon_number "3";
Hco_scaf44	StringTie	exon	1616800	1617109	1000	+	.	gene_id "MSTRG.40103"; transcript_id "MSTRG.40103.2"; exon_number "4";
Hco_scaf398	StringTie	exon	109944	110132	1000	-	.	gene_id "MSTRG.36646"; transcript_id "MSTRG.36646.1"; exon_number "1";
Hco_scaf398	StringTie	exon	119436	119505	1000	-	.	gene_id "MSTRG.36646"; transcript_id "MSTRG.36646.1"; exon_number "2";
Hco_scaf24	StringTie	exon	2685438	2685973	1000	-	.	gene_id "MSTRG.23586"; transcript_id "MSTRG.23586.2"; exon_number "1";
Hco_scaf24	StringTie	exon	2687741	2687843	1000	-	.	gene_id "MSTRG.23586"; transcript_id "MSTRG.23586.2"; exon_number "2";
Hco_scaf24	StringTie	exon	2689134	2689243	1000	-	.	gene_id "MSTRG.23586"; transcript_id "MSTRG.23586.2"; exon_number "3";
Hco_scaf26	StringTie	exon	1976193	1976384	1000	+	.	gene_id "MSTRG.25634"; transcript_id "MSTRG.25634.5"; exon_number "1";
Hco_scaf26	StringTie	exon	1976906	1978317	1000	+	.	gene_id "MSTRG.25634"; transcript_id "MSTRG.25634.5"; exon_number "2";
Hco_scaf45	StringTie	exon	1159693	1160381	1000	-	.	gene_id "MSTRG.40515"; transcript_id "MSTRG.40515.1"; exon_number "1";
Hco_scaf45	StringTie	exon	1163867	1163896	1000	-	.	gene_id "MSTRG.40515"; transcript_id "MSTRG.40515.1"; exon_number "2";
Hco_scaf45	StringTie	exon	1164088	1166966	1000	-	.	gene_id "MSTRG.40515"; transcript_id "MSTRG.40515.1"; exon_number "3";
Hco_scaf45	StringTie	exon	1167893	1168041	1000	-	.	gene_id "MSTRG.40515"; transcript_id "MSTRG.40515.1"; exon_number "4";
Hco_scaf157	StringTie	exon	293088	294258	1000	-	.	gene_id "MSTRG.12599"; transcript_id "MSTRG.12599.7"; exon_number "1";
Hco_scaf157	StringTie	exon	359497	362962	1000	-	.	gene_id "MSTRG.12599"; transcript_id "MSTRG.12599.7"; exon_number "2";
Hco_scaf99	StringTie	exon	1019160	1019486	1000	+	.	gene_id "MSTRG.59105"; transcript_id "MSTRG.59105.1"; exon_number "1";
Hco_scaf99	StringTie	exon	1085361	1085400	1000	+	.	gene_id "MSTRG.59105"; transcript_id "MSTRG.59105.1"; exon_number "2";
Hco_scaf29	StringTie	exon	1486846	1487703	1000	+	.	gene_id "MSTRG.28232"; transcript_id "MSTRG.28232.1"; exon_number "1";
Hco_scaf29	StringTie	exon	1491115	1491150	1000	+	.	gene_id "MSTRG.28232"; transcript_id "MSTRG.28232.1"; exon_number "2";
Hco_scaf23	StringTie	exon	946927	947090	1000	+	.	gene_id "MSTRG.22536"; transcript_id "MSTRG.22536.2"; exon_number "1";
Hco_scaf23	StringTie	exon	951587	959142	1000	+	.	gene_id "MSTRG.22536"; transcript_id "MSTRG.22536.2"; exon_number "2";
Hco_scaf435	StringTie	exon	64051	65337	1000	-	.	gene_id "MSTRG.39734"; transcript_id "MSTRG.39734.1"; exon_number "1";
Hco_scaf435	StringTie	exon	88689	88784	1000	-	.	gene_id "MSTRG.39734"; transcript_id "MSTRG.39734.1"; exon_number "2";
Hco_scaf143	StringTie	exon	686420	686730	1000	-	.	gene_id "MSTRG.9884"; transcript_id "MSTRG.9884.1"; exon_number "1";
Hco_scaf143	StringTie	exon	688624	689144	1000	-	.	gene_id "MSTRG.9884"; transcript_id "MSTRG.9884.1"; exon_number "2";
Hco_scaf301	StringTie	exon	176573	176677	1000	+	.	gene_id "MSTRG.30106"; transcript_id "MSTRG.30106.1"; exon_number "1";
Hco_scaf301	StringTie	exon	183600	183715	1000	+	.	gene_id "MSTRG.30106"; transcript_id "MSTRG.30106.1"; exon_number "2";
Hco_scaf68	StringTie	exon	567184	567400	1000	+	.	gene_id "MSTRG.50785"; transcript_id "MSTRG.50785.1"; exon_number "1";
Hco_scaf68	StringTie	exon	568272	568378	1000	+	.	gene_id "MSTRG.50785"; transcript_id "MSTRG.50785.1"; exon_number "2";
Hco_scaf28	StringTie	exon	512408	512476	1000	+	.	gene_id "MSTRG.27216"; transcript_id "MSTRG.27216.2"; exon_number "1";
Hco_scaf28	StringTie	exon	537675	537842	1000	+	.	gene_id "MSTRG.27216"; transcript_id "MSTRG.27216.2"; exon_number "2";
Hco_scaf28	StringTie	exon	555485	555539	1000	+	.	gene_id "MSTRG.27216"; transcript_id "MSTRG.27216.2"; exon_number "3";
Hco_scaf678	StringTie	exon	19545	20044	1000	+	.	gene_id "MSTRG.50706"; transcript_id "MSTRG.50706.1"; exon_number "1";
Hco_scaf678	StringTie	exon	22233	22450	1000	+	.	gene_id "MSTRG.50706"; transcript_id "MSTRG.50706.1"; exon_number "2";
Hco_scaf487	StringTie	exon	136439	136607	1000	-	.	gene_id "MSTRG.42153"; transcript_id "MSTRG.42153.1"; exon_number "1";
Hco_scaf487	StringTie	exon	142268	142441	1000	-	.	gene_id "MSTRG.42153"; transcript_id "MSTRG.42153.1"; exon_number "2";
Hco_scaf660	StringTie	exon	50470	50885	1000	-	.	gene_id "MSTRG.50373"; transcript_id "MSTRG.50373.2"; exon_number "1";
Hco_scaf660	StringTie	exon	51318	51554	1000	-	.	gene_id "MSTRG.50373"; transcript_id "MSTRG.50373.2"; exon_number "2";
Hco_scaf660	StringTie	exon	53294	53601	1000	-	.	gene_id "MSTRG.50373"; transcript_id "MSTRG.50373.2"; exon_number "3";
Hco_scaf660	StringTie	exon	53957	54019	1000	-	.	gene_id "MSTRG.50373"; transcript_id "MSTRG.50373.2"; exon_number "4";
Hco_scaf660	StringTie	exon	55150	55464	1000	-	.	gene_id "MSTRG.50373"; transcript_id "MSTRG.50373.2"; exon_number "5";
Hco_scaf660	StringTie	exon	56009	56034	1000	-	.	gene_id "MSTRG.50373"; transcript_id "MSTRG.50373.2"; exon_number "6";
Hco_scaf16	StringTie	exon	2791112	2791308	1000	-	.	gene_id "MSTRG.13256"; transcript_id "MSTRG.13256.4"; exon_number "1";
Hco_scaf16	StringTie	exon	2791554	2791619	1000	-	.	gene_id "MSTRG.13256"; transcript_id "MSTRG.13256.4"; exon_number "2";
Hco_scaf16	StringTie	exon	2791839	2792305	1000	-	.	gene_id "MSTRG.13256"; transcript_id "MSTRG.13256.4"; exon_number "3";
Hco_scaf92	StringTie	exon	677095	677242	1000	-	.	gene_id "MSTRG.57883"; transcript_id "MSTRG.57883.1"; exon_number "1";
Hco_scaf92	StringTie	exon	682866	682940	1000	-	.	gene_id "MSTRG.57883"; transcript_id "MSTRG.57883.1"; exon_number "2";
Hco_scaf92	StringTie	exon	689927	692272	1000	-	.	gene_id "MSTRG.57883"; transcript_id "MSTRG.57883.1"; exon_number "3";
Hco_scaf238	StringTie	exon	374439	374510	1000	+	.	gene_id "MSTRG.23183"; transcript_id "MSTRG.23183.1"; exon_number "1";
Hco_scaf238	StringTie	exon	450085	451026	1000	+	.	gene_id "MSTRG.23183"; transcript_id "MSTRG.23183.1"; exon_number "2";
Hco_scaf15	StringTie	exon	1461317	1461405	1000	+	.	gene_id "MSTRG.11019"; transcript_id "MSTRG.11019.2"; exon_number "1";
Hco_scaf15	StringTie	exon	1463074	1463358	1000	+	.	gene_id "MSTRG.11019"; transcript_id "MSTRG.11019.2"; exon_number "2";
Hco_scaf15	StringTie	exon	1465956	1466112	1000	+	.	gene_id "MSTRG.11019"; transcript_id "MSTRG.11019.2"; exon_number "3";
Hco_scaf15	StringTie	exon	1466646	1466923	1000	+	.	gene_id "MSTRG.11019"; transcript_id "MSTRG.11019.2"; exon_number "4";
Hco_scaf99	StringTie	exon	1086040	1087037	1000	+	.	gene_id "MSTRG.59112"; transcript_id "MSTRG.59112.1"; exon_number "1";
Hco_scaf99	StringTie	exon	1154542	1154759	1000	+	.	gene_id "MSTRG.59112"; transcript_id "MSTRG.59112.1"; exon_number "2";
Hco_scaf74	StringTie	exon	1326153	1326873	1000	-	.	gene_id "MSTRG.53152"; transcript_id "MSTRG.53152.1"; exon_number "1";
Hco_scaf74	StringTie	exon	1327590	1327632	1000	-	.	gene_id "MSTRG.53152"; transcript_id "MSTRG.53152.1"; exon_number "2";
Hco_scaf183	StringTie	exon	235806	236688	1000	+	.	gene_id "MSTRG.16083"; transcript_id "MSTRG.16083.2"; exon_number "1";
Hco_scaf183	StringTie	exon	238038	238104	1000	+	.	gene_id "MSTRG.16083"; transcript_id "MSTRG.16083.2"; exon_number "2";
Hco_scaf183	StringTie	exon	241785	241939	1000	+	.	gene_id "MSTRG.16083"; transcript_id "MSTRG.16083.2"; exon_number "3";
Hco_scaf183	StringTie	exon	242139	242341	1000	+	.	gene_id "MSTRG.16083"; transcript_id "MSTRG.16083.2"; exon_number "4";
Hco_scaf183	StringTie	exon	246733	246865	1000	+	.	gene_id "MSTRG.16083"; transcript_id "MSTRG.16083.2"; exon_number "5";
Hco_scaf318	StringTie	exon	244620	244829	1000	-	.	gene_id "MSTRG.31178"; transcript_id "MSTRG.31178.1"; exon_number "1";
Hco_scaf318	StringTie	exon	245241	245351	1000	-	.	gene_id "MSTRG.31178"; transcript_id "MSTRG.31178.1"; exon_number "2";
Hco_scaf79	StringTie	exon	919512	919929	1000	-	.	gene_id "MSTRG.54178"; transcript_id "MSTRG.54178.1"; exon_number "1";
Hco_scaf79	StringTie	exon	922895	922947	1000	-	.	gene_id "MSTRG.54178"; transcript_id "MSTRG.54178.1"; exon_number "2";
Hco_scaf228	StringTie	exon	445097	445169	1000	+	.	gene_id "MSTRG.22287"; transcript_id "MSTRG.22287.1"; exon_number "1";
Hco_scaf228	StringTie	exon	449893	450016	1000	+	.	gene_id "MSTRG.22287"; transcript_id "MSTRG.22287.1"; exon_number "2";
Hco_scaf228	StringTie	exon	450242	450357	1000	+	.	gene_id "MSTRG.22287"; transcript_id "MSTRG.22287.1"; exon_number "3";
Hco_scaf121	StringTie	exon	237737	237982	1000	-	.	gene_id "MSTRG.6190"; transcript_id "MSTRG.6190.1"; exon_number "1";
Hco_scaf121	StringTie	exon	243727	243769	1000	-	.	gene_id "MSTRG.6190"; transcript_id "MSTRG.6190.1"; exon_number "2";
Hco_scaf369	StringTie	exon	91776	92932	1000	-	.	gene_id "MSTRG.34753"; transcript_id "MSTRG.34753.1"; exon_number "1";
Hco_scaf369	StringTie	exon	96256	96379	1000	-	.	gene_id "MSTRG.34753"; transcript_id "MSTRG.34753.1"; exon_number "2";
Hco_scaf369	StringTie	exon	97088	97169	1000	-	.	gene_id "MSTRG.34753"; transcript_id "MSTRG.34753.1"; exon_number "3";
Hco_scaf369	StringTie	exon	98713	98766	1000	-	.	gene_id "MSTRG.34753"; transcript_id "MSTRG.34753.1"; exon_number "4";
Hco_scaf369	StringTie	exon	99078	101829	1000	-	.	gene_id "MSTRG.34753"; transcript_id "MSTRG.34753.1"; exon_number "5";
Hco_scaf143	StringTie	exon	877725	878588	1000	-	.	gene_id "MSTRG.9797"; transcript_id "MSTRG.9797.1"; exon_number "1";
Hco_scaf143	StringTie	exon	880199	881318	1000	-	.	gene_id "MSTRG.9797"; transcript_id "MSTRG.9797.1"; exon_number "2";
Hco_scaf48	StringTie	exon	191973	192189	1000	-	.	gene_id "MSTRG.41760"; transcript_id "MSTRG.41760.1"; exon_number "1";
Hco_scaf48	StringTie	exon	194235	194672	1000	-	.	gene_id "MSTRG.41760"; transcript_id "MSTRG.41760.1"; exon_number "2";
Hco_scaf41	StringTie	exon	829104	829698	1000	+	.	gene_id "MSTRG.38184"; transcript_id "MSTRG.38184.2"; exon_number "1";
Hco_scaf41	StringTie	exon	829776	830175	1000	+	.	gene_id "MSTRG.38184"; transcript_id "MSTRG.38184.2"; exon_number "2";
Hco_scaf26	StringTie	exon	2570839	2571916	1000	+	.	gene_id "MSTRG.25713"; transcript_id "MSTRG.25713.1"; exon_number "1";
Hco_scaf26	StringTie	exon	2597065	2597181	1000	+	.	gene_id "MSTRG.25713"; transcript_id "MSTRG.25713.1"; exon_number "2";
Hco_scaf37	StringTie	exon	1139611	1140052	1000	-	.	gene_id "MSTRG.34969"; transcript_id "MSTRG.34969.3"; exon_number "1";
Hco_scaf37	StringTie	exon	1143310	1143392	1000	-	.	gene_id "MSTRG.34969"; transcript_id "MSTRG.34969.3"; exon_number "2";
Hco_scaf37	StringTie	exon	1154777	1154966	1000	-	.	gene_id "MSTRG.34969"; transcript_id "MSTRG.34969.3"; exon_number "3";
Hco_scaf37	StringTie	exon	1161060	1161170	1000	-	.	gene_id "MSTRG.34969"; transcript_id "MSTRG.34969.3"; exon_number "4";
Hco_scaf37	StringTie	exon	1164128	1164368	1000	-	.	gene_id "MSTRG.34969"; transcript_id "MSTRG.34969.3"; exon_number "5";
Hco_scaf116	StringTie	exon	68409	68985	1000	+	.	gene_id "MSTRG.4736"; transcript_id "MSTRG.4736.1"; exon_number "1";
Hco_scaf116	StringTie	exon	69630	69726	1000	+	.	gene_id "MSTRG.4736"; transcript_id "MSTRG.4736.1"; exon_number "2";
Hco_scaf116	StringTie	exon	70070	70800	1000	+	.	gene_id "MSTRG.4736"; transcript_id "MSTRG.4736.1"; exon_number "3";
Hco_scaf67	StringTie	exon	885727	885979	1000	+	.	gene_id "MSTRG.50472"; transcript_id "MSTRG.50472.1"; exon_number "1";
Hco_scaf67	StringTie	exon	888144	888191	1000	+	.	gene_id "MSTRG.50472"; transcript_id "MSTRG.50472.1"; exon_number "2";
Hco_scaf67	StringTie	exon	889465	889769	1000	+	.	gene_id "MSTRG.50472"; transcript_id "MSTRG.50472.1"; exon_number "3";
Hco_scaf43	StringTie	exon	201713	201965	1000	+	.	gene_id "MSTRG.39284"; transcript_id "MSTRG.39284.2"; exon_number "1";
Hco_scaf43	StringTie	exon	202073	202657	1000	+	.	gene_id "MSTRG.39284"; transcript_id "MSTRG.39284.2"; exon_number "2";
Hco_scaf255	StringTie	exon	148425	149281	1000	-	.	gene_id "MSTRG.25255"; transcript_id "MSTRG.25255.1"; exon_number "1";
Hco_scaf255	StringTie	exon	199190	199298	1000	-	.	gene_id "MSTRG.25255"; transcript_id "MSTRG.25255.1"; exon_number "2";
Hco_scaf155	StringTie	exon	325221	325450	1000	+	.	gene_id "MSTRG.12373"; transcript_id "MSTRG.12373.2"; exon_number "1";
Hco_scaf155	StringTie	exon	325518	325981	1000	+	.	gene_id "MSTRG.12373"; transcript_id "MSTRG.12373.2"; exon_number "2";
Hco_scaf96	StringTie	exon	732294	732411	1000	+	.	gene_id "MSTRG.58843"; transcript_id "MSTRG.58843.1"; exon_number "1";
Hco_scaf96	StringTie	exon	738528	740806	1000	+	.	gene_id "MSTRG.58843"; transcript_id "MSTRG.58843.1"; exon_number "2";
Hco_scaf7	StringTie	exon	3562568	3562820	1000	-	.	gene_id "MSTRG.51733"; transcript_id "MSTRG.51733.1"; exon_number "1";
Hco_scaf7	StringTie	exon	3565209	3565459	1000	-	.	gene_id "MSTRG.51733"; transcript_id "MSTRG.51733.1"; exon_number "2";
Hco_scaf143	StringTie	exon	114244	114317	1000	-	.	gene_id "MSTRG.9782"; transcript_id "MSTRG.9782.2"; exon_number "1";
Hco_scaf143	StringTie	exon	114780	114836	1000	-	.	gene_id "MSTRG.9782"; transcript_id "MSTRG.9782.2"; exon_number "2";
Hco_scaf143	StringTie	exon	116125	116283	1000	-	.	gene_id "MSTRG.9782"; transcript_id "MSTRG.9782.2"; exon_number "3";
Hco_scaf125	StringTie	exon	198247	199157	1000	-	.	gene_id "MSTRG.6661"; transcript_id "MSTRG.6661.1"; exon_number "1";
Hco_scaf125	StringTie	exon	199280	199539	1000	-	.	gene_id "MSTRG.6661"; transcript_id "MSTRG.6661.1"; exon_number "2";
Hco_scaf25	StringTie	exon	1181803	1183359	1000	-	.	gene_id "MSTRG.24524"; transcript_id "MSTRG.24524.1"; exon_number "1";
Hco_scaf25	StringTie	exon	1185261	1185334	1000	-	.	gene_id "MSTRG.24524"; transcript_id "MSTRG.24524.1"; exon_number "2";
Hco_scaf244	StringTie	exon	145739	147393	1000	+	.	gene_id "MSTRG.23954"; transcript_id "MSTRG.23954.1"; exon_number "1";
Hco_scaf244	StringTie	exon	291415	292832	1000	+	.	gene_id "MSTRG.23954"; transcript_id "MSTRG.23954.1"; exon_number "2";
Hco_scaf121	StringTie	exon	850435	850574	1000	-	.	gene_id "MSTRG.6446"; transcript_id "MSTRG.6446.1"; exon_number "1";
Hco_scaf121	StringTie	exon	851287	851500	1000	-	.	gene_id "MSTRG.6446"; transcript_id "MSTRG.6446.1"; exon_number "2";
Hco_scaf89	StringTie	exon	687391	687462	1000	-	.	gene_id "MSTRG.56751"; transcript_id "MSTRG.56751.1"; exon_number "1";
Hco_scaf89	StringTie	exon	687826	688162	1000	-	.	gene_id "MSTRG.56751"; transcript_id "MSTRG.56751.1"; exon_number "2";
Hco_scaf89	StringTie	exon	688246	688458	1000	-	.	gene_id "MSTRG.56751"; transcript_id "MSTRG.56751.1"; exon_number "3";
Hco_scaf119	StringTie	exon	378111	378457	1000	+	.	gene_id "MSTRG.5480"; transcript_id "MSTRG.5480.1"; exon_number "1";
Hco_scaf119	StringTie	exon	404443	404495	1000	+	.	gene_id "MSTRG.5480"; transcript_id "MSTRG.5480.1"; exon_number "2";
Hco_scaf119	StringTie	exon	407383	407438	1000	+	.	gene_id "MSTRG.5480"; transcript_id "MSTRG.5480.1"; exon_number "3";
Hco_scaf119	StringTie	exon	421893	421944	1000	+	.	gene_id "MSTRG.5480"; transcript_id "MSTRG.5480.1"; exon_number "4";
Hco_scaf119	StringTie	exon	438191	443845	1000	+	.	gene_id "MSTRG.5480"; transcript_id "MSTRG.5480.1"; exon_number "5";
Hco_scaf452	StringTie	exon	125444	125896	1000	-	.	gene_id "MSTRG.40637"; transcript_id "MSTRG.40637.1"; exon_number "1";
Hco_scaf452	StringTie	exon	126583	127151	1000	-	.	gene_id "MSTRG.40637"; transcript_id "MSTRG.40637.1"; exon_number "2";
Hco_scaf605	StringTie	exon	24508	24562	1000	-	.	gene_id "MSTRG.48471"; transcript_id "MSTRG.48471.1"; exon_number "1";
Hco_scaf605	StringTie	exon	25593	25866	1000	-	.	gene_id "MSTRG.48471"; transcript_id "MSTRG.48471.1"; exon_number "2";
Hco_scaf174	StringTie	exon	130266	130350	1000	+	.	gene_id "MSTRG.14975"; transcript_id "MSTRG.14975.1"; exon_number "1";
Hco_scaf174	StringTie	exon	345548	346172	1000	+	.	gene_id "MSTRG.14975"; transcript_id "MSTRG.14975.1"; exon_number "2";
Hco_scaf146	StringTie	exon	36602	36695	1000	-	.	gene_id "MSTRG.10126"; transcript_id "MSTRG.10126.2"; exon_number "1";
Hco_scaf146	StringTie	exon	41127	41428	1000	-	.	gene_id "MSTRG.10126"; transcript_id "MSTRG.10126.2"; exon_number "2";
Hco_scaf39	StringTie	exon	1980428	1980453	1000	+	.	gene_id "MSTRG.36460"; transcript_id "MSTRG.36460.1"; exon_number "1";
Hco_scaf39	StringTie	exon	1981660	1982021	1000	+	.	gene_id "MSTRG.36460"; transcript_id "MSTRG.36460.1"; exon_number "2";
Hco_scaf2	StringTie	exon	4173048	4173449	1000	+	.	gene_id "MSTRG.18346"; transcript_id "MSTRG.18346.2"; exon_number "1";
Hco_scaf2	StringTie	exon	4174448	4179997	1000	+	.	gene_id "MSTRG.18346"; transcript_id "MSTRG.18346.2"; exon_number "2";
Hco_scaf66	StringTie	exon	998599	999759	1000	-	.	gene_id "MSTRG.50285"; transcript_id "MSTRG.50285.5"; exon_number "1";
Hco_scaf66	StringTie	exon	1001164	1001256	1000	-	.	gene_id "MSTRG.50285"; transcript_id "MSTRG.50285.5"; exon_number "2";
Hco_scaf66	StringTie	exon	1001906	1002035	1000	-	.	gene_id "MSTRG.50285"; transcript_id "MSTRG.50285.5"; exon_number "3";
Hco_scaf67	StringTie	exon	1456385	1456585	1000	+	.	gene_id "MSTRG.50575"; transcript_id "MSTRG.50575.1"; exon_number "1";
Hco_scaf67	StringTie	exon	1457356	1457449	1000	+	.	gene_id "MSTRG.50575"; transcript_id "MSTRG.50575.1"; exon_number "2";
Hco_scaf67	StringTie	exon	1459697	1462083	1000	+	.	gene_id "MSTRG.50575"; transcript_id "MSTRG.50575.1"; exon_number "3";
Hco_scaf156	StringTie	exon	294364	294467	1000	-	.	gene_id "MSTRG.12479"; transcript_id "MSTRG.12479.1"; exon_number "1";
Hco_scaf156	StringTie	exon	294540	294756	1000	-	.	gene_id "MSTRG.12479"; transcript_id "MSTRG.12479.1"; exon_number "2";
Hco_scaf85	StringTie	exon	546760	546930	1000	+	.	gene_id "MSTRG.55843"; transcript_id "MSTRG.55843.1"; exon_number "1";
Hco_scaf85	StringTie	exon	547437	547549	1000	+	.	gene_id "MSTRG.55843"; transcript_id "MSTRG.55843.1"; exon_number "2";
Hco_scaf43	StringTie	exon	1138158	1138244	1000	+	.	gene_id "MSTRG.39431"; transcript_id "MSTRG.39431.1"; exon_number "1";
Hco_scaf43	StringTie	exon	1139110	1139356	1000	+	.	gene_id "MSTRG.39431"; transcript_id "MSTRG.39431.1"; exon_number "2";
Hco_scaf85	StringTie	exon	696676	696709	1000	+	.	gene_id "MSTRG.55871"; transcript_id "MSTRG.55871.1"; exon_number "1";
Hco_scaf85	StringTie	exon	697104	697159	1000	+	.	gene_id "MSTRG.55871"; transcript_id "MSTRG.55871.1"; exon_number "2";
Hco_scaf85	StringTie	exon	697448	697535	1000	+	.	gene_id "MSTRG.55871"; transcript_id "MSTRG.55871.1"; exon_number "3";
Hco_scaf85	StringTie	exon	697652	698220	1000	+	.	gene_id "MSTRG.55871"; transcript_id "MSTRG.55871.1"; exon_number "4";
Hco_scaf286	StringTie	exon	276617	276674	1000	-	.	gene_id "MSTRG.27757"; transcript_id "MSTRG.27757.1"; exon_number "1";
Hco_scaf286	StringTie	exon	277200	277373	1000	-	.	gene_id "MSTRG.27757"; transcript_id "MSTRG.27757.1"; exon_number "2";
Hco_scaf286	StringTie	exon	277572	278006	1000	-	.	gene_id "MSTRG.27757"; transcript_id "MSTRG.27757.1"; exon_number "3";
Hco_scaf244	StringTie	exon	66848	67027	1000	+	.	gene_id "MSTRG.23948"; transcript_id "MSTRG.23948.5"; exon_number "1";
Hco_scaf244	StringTie	exon	77281	77350	1000	+	.	gene_id "MSTRG.23948"; transcript_id "MSTRG.23948.5"; exon_number "2";
Hco_scaf244	StringTie	exon	93844	95053	1000	+	.	gene_id "MSTRG.23948"; transcript_id "MSTRG.23948.5"; exon_number "3";
Hco_scaf181	StringTie	exon	406734	407034	1000	-	.	gene_id "MSTRG.15930"; transcript_id "MSTRG.15930.2"; exon_number "1";
Hco_scaf181	StringTie	exon	408147	408525	1000	-	.	gene_id "MSTRG.15930"; transcript_id "MSTRG.15930.2"; exon_number "2";
Hco_scaf117	StringTie	exon	116277	116729	1000	+	.	gene_id "MSTRG.4939"; transcript_id "MSTRG.4939.5"; exon_number "1";
Hco_scaf117	StringTie	exon	117205	117940	1000	+	.	gene_id "MSTRG.4939"; transcript_id "MSTRG.4939.5"; exon_number "2";
Hco_scaf144	StringTie	exon	477965	478968	1000	-	.	gene_id "MSTRG.9932"; transcript_id "MSTRG.9932.1"; exon_number "1";
Hco_scaf144	StringTie	exon	483673	483745	1000	-	.	gene_id "MSTRG.9932"; transcript_id "MSTRG.9932.1"; exon_number "2";
Hco_scaf144	StringTie	exon	485351	485794	1000	-	.	gene_id "MSTRG.9932"; transcript_id "MSTRG.9932.1"; exon_number "3";
Hco_scaf134	StringTie	exon	398263	399503	1000	-	.	gene_id "MSTRG.8214"; transcript_id "MSTRG.8214.4"; exon_number "1";
Hco_scaf134	StringTie	exon	401690	402480	1000	-	.	gene_id "MSTRG.8214"; transcript_id "MSTRG.8214.4"; exon_number "2";
Hco_scaf249	StringTie	exon	313192	313307	1000	-	.	gene_id "MSTRG.24382"; transcript_id "MSTRG.24382.1"; exon_number "1";
Hco_scaf249	StringTie	exon	351019	351441	1000	-	.	gene_id "MSTRG.24382"; transcript_id "MSTRG.24382.1"; exon_number "2";
Hco_scaf474	StringTie	exon	9797	9896	1000	+	.	gene_id "MSTRG.41607"; transcript_id "MSTRG.41607.2"; exon_number "1";
Hco_scaf474	StringTie	exon	10029	10756	1000	+	.	gene_id "MSTRG.41607"; transcript_id "MSTRG.41607.2"; exon_number "2";
Hco_scaf29	StringTie	exon	1992062	1992329	1000	+	.	gene_id "MSTRG.28401"; transcript_id "MSTRG.28401.1"; exon_number "1";
Hco_scaf29	StringTie	exon	1992869	1993231	1000	+	.	gene_id "MSTRG.28401"; transcript_id "MSTRG.28401.1"; exon_number "2";
Hco_scaf29	StringTie	exon	1996353	1999830	1000	+	.	gene_id "MSTRG.28401"; transcript_id "MSTRG.28401.1"; exon_number "3";
Hco_scaf1	StringTie	exon	2988073	2988427	1000	+	.	gene_id "MSTRG.385"; transcript_id "MSTRG.385.1"; exon_number "1";
Hco_scaf1	StringTie	exon	3019651	3019762	1000	+	.	gene_id "MSTRG.385"; transcript_id "MSTRG.385.1"; exon_number "2";
Hco_scaf215	StringTie	exon	348655	348690	1000	+	.	gene_id "MSTRG.20874"; transcript_id "MSTRG.20874.1"; exon_number "1";
Hco_scaf215	StringTie	exon	380009	380734	1000	+	.	gene_id "MSTRG.20874"; transcript_id "MSTRG.20874.1"; exon_number "2";
Hco_scaf10	StringTie	exon	2893794	2894080	1000	+	.	gene_id "MSTRG.1888"; transcript_id "MSTRG.1888.1"; exon_number "1";
Hco_scaf10	StringTie	exon	2894124	2894372	1000	+	.	gene_id "MSTRG.1888"; transcript_id "MSTRG.1888.1"; exon_number "2";
Hco_scaf30	StringTie	exon	1117284	1117700	1000	-	.	gene_id "MSTRG.29897"; transcript_id "MSTRG.29897.8"; exon_number "1";
Hco_scaf30	StringTie	exon	1119060	1123385	1000	-	.	gene_id "MSTRG.29897"; transcript_id "MSTRG.29897.8"; exon_number "2";
Hco_scaf39	StringTie	exon	718928	719018	1000	-	.	gene_id "MSTRG.36311"; transcript_id "MSTRG.36311.1"; exon_number "1";
Hco_scaf39	StringTie	exon	860926	862231	1000	-	.	gene_id "MSTRG.36311"; transcript_id "MSTRG.36311.1"; exon_number "2";
Hco_scaf351	StringTie	exon	109273	110110	1000	-	.	gene_id "MSTRG.33973"; transcript_id "MSTRG.33973.2"; exon_number "1";
Hco_scaf351	StringTie	exon	112736	112842	1000	-	.	gene_id "MSTRG.33973"; transcript_id "MSTRG.33973.2"; exon_number "2";
Hco_scaf351	StringTie	exon	113827	113933	1000	-	.	gene_id "MSTRG.33973"; transcript_id "MSTRG.33973.2"; exon_number "3";
Hco_scaf351	StringTie	exon	121249	121545	1000	-	.	gene_id "MSTRG.33973"; transcript_id "MSTRG.33973.2"; exon_number "4";
Hco_scaf138	StringTie	exon	157545	158163	1000	+	.	gene_id "MSTRG.8790"; transcript_id "MSTRG.8790.1"; exon_number "1";
Hco_scaf138	StringTie	exon	159297	159391	1000	+	.	gene_id "MSTRG.8790"; transcript_id "MSTRG.8790.1"; exon_number "2";
Hco_scaf138	StringTie	exon	159964	160196	1000	+	.	gene_id "MSTRG.8790"; transcript_id "MSTRG.8790.1"; exon_number "3";
Hco_scaf138	StringTie	exon	173613	173660	1000	+	.	gene_id "MSTRG.8790"; transcript_id "MSTRG.8790.1"; exon_number "4";
Hco_scaf53	StringTie	exon	435578	435654	1000	+	.	gene_id "MSTRG.44668"; transcript_id "MSTRG.44668.1"; exon_number "1";
Hco_scaf53	StringTie	exon	435675	436005	1000	+	.	gene_id "MSTRG.44668"; transcript_id "MSTRG.44668.1"; exon_number "2";
Hco_scaf79	StringTie	exon	818251	818358	1000	-	.	gene_id "MSTRG.54174"; transcript_id "MSTRG.54174.1"; exon_number "1";
Hco_scaf79	StringTie	exon	852067	852198	1000	-	.	gene_id "MSTRG.54174"; transcript_id "MSTRG.54174.1"; exon_number "2";
Hco_scaf11	StringTie	exon	1452249	1452381	1000	+	.	gene_id "MSTRG.3373"; transcript_id "MSTRG.3373.1"; exon_number "1";
Hco_scaf11	StringTie	exon	1453920	1453995	1000	+	.	gene_id "MSTRG.3373"; transcript_id "MSTRG.3373.1"; exon_number "2";
Hco_scaf11	StringTie	exon	1455367	1457287	1000	+	.	gene_id "MSTRG.3373"; transcript_id "MSTRG.3373.1"; exon_number "3";
Hco_scaf1	StringTie	exon	1194623	1194684	1000	+	.	gene_id "MSTRG.209"; transcript_id "MSTRG.209.1"; exon_number "1";
Hco_scaf1	StringTie	exon	1197888	1198048	1000	+	.	gene_id "MSTRG.209"; transcript_id "MSTRG.209.1"; exon_number "2";
Hco_scaf1	StringTie	exon	1204779	1204800	1000	+	.	gene_id "MSTRG.209"; transcript_id "MSTRG.209.1"; exon_number "3";
Hco_scaf349	StringTie	exon	34338	35993	1000	+	.	gene_id "MSTRG.33575"; transcript_id "MSTRG.33575.2"; exon_number "1";
Hco_scaf349	StringTie	exon	37088	37186	1000	+	.	gene_id "MSTRG.33575"; transcript_id "MSTRG.33575.2"; exon_number "2";
Hco_scaf349	StringTie	exon	38357	38463	1000	+	.	gene_id "MSTRG.33575"; transcript_id "MSTRG.33575.2"; exon_number "3";
Hco_scaf349	StringTie	exon	38944	42704	1000	+	.	gene_id "MSTRG.33575"; transcript_id "MSTRG.33575.2"; exon_number "4";
Hco_scaf349	StringTie	exon	43882	43992	1000	+	.	gene_id "MSTRG.33575"; transcript_id "MSTRG.33575.2"; exon_number "5";
Hco_scaf349	StringTie	exon	46237	47286	1000	+	.	gene_id "MSTRG.33575"; transcript_id "MSTRG.33575.2"; exon_number "6";
Hco_scaf43	StringTie	exon	279707	279856	1000	+	.	gene_id "MSTRG.39301"; transcript_id "MSTRG.39301.1"; exon_number "1";
Hco_scaf43	StringTie	exon	284226	284290	1000	+	.	gene_id "MSTRG.39301"; transcript_id "MSTRG.39301.1"; exon_number "2";
Hco_scaf11	StringTie	exon	3679230	3679420	1000	-	.	gene_id "MSTRG.3722"; transcript_id "MSTRG.3722.1"; exon_number "1";
Hco_scaf11	StringTie	exon	3680220	3680686	1000	-	.	gene_id "MSTRG.3722"; transcript_id "MSTRG.3722.1"; exon_number "2";
Hco_scaf38	StringTie	exon	515543	515922	1000	+	.	gene_id "MSTRG.35543"; transcript_id "MSTRG.35543.2"; exon_number "1";
Hco_scaf38	StringTie	exon	530160	531618	1000	+	.	gene_id "MSTRG.35543"; transcript_id "MSTRG.35543.2"; exon_number "2";
Hco_scaf253	StringTie	exon	64025	66093	1000	-	.	gene_id "MSTRG.24915"; transcript_id "MSTRG.24915.2"; exon_number "1";
Hco_scaf253	StringTie	exon	72825	72929	1000	-	.	gene_id "MSTRG.24915"; transcript_id "MSTRG.24915.2"; exon_number "2";
Hco_scaf253	StringTie	exon	73055	73214	1000	-	.	gene_id "MSTRG.24915"; transcript_id "MSTRG.24915.2"; exon_number "3";
Hco_scaf253	StringTie	exon	74632	75046	1000	-	.	gene_id "MSTRG.24915"; transcript_id "MSTRG.24915.2"; exon_number "4";
Hco_scaf631	StringTie	exon	26300	26558	1000	-	.	gene_id "MSTRG.49336"; transcript_id "MSTRG.49336.1"; exon_number "1";
Hco_scaf631	StringTie	exon	26598	26677	1000	-	.	gene_id "MSTRG.49336"; transcript_id "MSTRG.49336.1"; exon_number "2";
Hco_scaf15	StringTie	exon	2563140	2563180	1000	-	.	gene_id "MSTRG.11227"; transcript_id "MSTRG.11227.2"; exon_number "1";
Hco_scaf15	StringTie	exon	2566888	2566981	1000	-	.	gene_id "MSTRG.11227"; transcript_id "MSTRG.11227.2"; exon_number "2";
Hco_scaf15	StringTie	exon	2568471	2568619	1000	-	.	gene_id "MSTRG.11227"; transcript_id "MSTRG.11227.2"; exon_number "3";
Hco_scaf242	StringTie	exon	4116	4192	1000	-	.	gene_id "MSTRG.23698"; transcript_id "MSTRG.23698.1"; exon_number "1";
Hco_scaf242	StringTie	exon	29621	29762	1000	-	.	gene_id "MSTRG.23698"; transcript_id "MSTRG.23698.1"; exon_number "2";
Hco_scaf267	StringTie	exon	48462	48565	1000	-	.	gene_id "MSTRG.26122"; transcript_id "MSTRG.26122.1"; exon_number "1";
Hco_scaf267	StringTie	exon	49499	49605	1000	-	.	gene_id "MSTRG.26122"; transcript_id "MSTRG.26122.1"; exon_number "2";
Hco_scaf267	StringTie	exon	52699	52790	1000	-	.	gene_id "MSTRG.26122"; transcript_id "MSTRG.26122.1"; exon_number "3";
Hco_scaf267	StringTie	exon	58410	58505	1000	-	.	gene_id "MSTRG.26122"; transcript_id "MSTRG.26122.1"; exon_number "4";
Hco_scaf267	StringTie	exon	59394	60527	1000	-	.	gene_id "MSTRG.26122"; transcript_id "MSTRG.26122.1"; exon_number "5";
Hco_scaf51	StringTie	exon	91505	91564	1000	-	.	gene_id "MSTRG.43839"; transcript_id "MSTRG.43839.1"; exon_number "1";
Hco_scaf51	StringTie	exon	92143	92326	1000	-	.	gene_id "MSTRG.43839"; transcript_id "MSTRG.43839.1"; exon_number "2";
Hco_scaf124	StringTie	exon	563670	563848	1000	+	.	gene_id "MSTRG.6905"; transcript_id "MSTRG.6905.1"; exon_number "1";
Hco_scaf124	StringTie	exon	795211	795416	1000	+	.	gene_id "MSTRG.6905"; transcript_id "MSTRG.6905.1"; exon_number "2";
Hco_scaf255	StringTie	exon	85448	85472	1000	-	.	gene_id "MSTRG.25242"; transcript_id "MSTRG.25242.1"; exon_number "1";
Hco_scaf255	StringTie	exon	172412	172663	1000	-	.	gene_id "MSTRG.25242"; transcript_id "MSTRG.25242.1"; exon_number "2";
Hco_scaf94	StringTie	exon	234617	235069	1000	+	.	gene_id "MSTRG.58197"; transcript_id "MSTRG.58197.2"; exon_number "1";
Hco_scaf94	StringTie	exon	240132	240233	1000	+	.	gene_id "MSTRG.58197"; transcript_id "MSTRG.58197.2"; exon_number "2";
Hco_scaf1	StringTie	exon	1374246	1374359	1000	-	.	gene_id "MSTRG.225"; transcript_id "MSTRG.225.1"; exon_number "1";
Hco_scaf1	StringTie	exon	1382547	1383002	1000	-	.	gene_id "MSTRG.225"; transcript_id "MSTRG.225.1"; exon_number "2";
Hco_scaf520	StringTie	exon	41487	41649	1000	+	.	gene_id "MSTRG.44453"; transcript_id "MSTRG.44453.3"; exon_number "1";
Hco_scaf520	StringTie	exon	76974	77076	1000	+	.	gene_id "MSTRG.44453"; transcript_id "MSTRG.44453.3"; exon_number "2";
Hco_scaf520	StringTie	exon	86490	86789	1000	+	.	gene_id "MSTRG.44453"; transcript_id "MSTRG.44453.3"; exon_number "3";
Hco_scaf520	StringTie	exon	118125	118249	1000	+	.	gene_id "MSTRG.44453"; transcript_id "MSTRG.44453.3"; exon_number "4";
Hco_scaf520	StringTie	exon	119418	120475	1000	+	.	gene_id "MSTRG.44453"; transcript_id "MSTRG.44453.3"; exon_number "5";
Hco_scaf51	StringTie	exon	33289	33694	1000	+	.	gene_id "MSTRG.43832"; transcript_id "MSTRG.43832.1"; exon_number "1";
Hco_scaf51	StringTie	exon	150105	150937	1000	+	.	gene_id "MSTRG.43832"; transcript_id "MSTRG.43832.1"; exon_number "2";
Hco_scaf68	StringTie	exon	835236	835422	1000	+	.	gene_id "MSTRG.50838"; transcript_id "MSTRG.50838.1"; exon_number "1";
Hco_scaf68	StringTie	exon	856131	856312	1000	+	.	gene_id "MSTRG.50838"; transcript_id "MSTRG.50838.1"; exon_number "2";
Hco_scaf211	StringTie	exon	440920	442379	1000	+	.	gene_id "MSTRG.20500"; transcript_id "MSTRG.20500.1"; exon_number "1";
Hco_scaf211	StringTie	exon	442890	443207	1000	+	.	gene_id "MSTRG.20500"; transcript_id "MSTRG.20500.1"; exon_number "2";
Hco_scaf5	StringTie	exon	2662022	2662180	1000	+	.	gene_id "MSTRG.42926"; transcript_id "MSTRG.42926.1"; exon_number "1";
Hco_scaf5	StringTie	exon	2702602	2703037	1000	+	.	gene_id "MSTRG.42926"; transcript_id "MSTRG.42926.1"; exon_number "2";
Hco_scaf504	StringTie	exon	106766	106828	1000	-	.	gene_id "MSTRG.43705"; transcript_id "MSTRG.43705.3"; exon_number "1";
Hco_scaf504	StringTie	exon	107109	107146	1000	-	.	gene_id "MSTRG.43705"; transcript_id "MSTRG.43705.3"; exon_number "2";
Hco_scaf504	StringTie	exon	108271	108582	1000	-	.	gene_id "MSTRG.43705"; transcript_id "MSTRG.43705.3"; exon_number "3";
Hco_scaf504	StringTie	exon	108895	109062	1000	-	.	gene_id "MSTRG.43705"; transcript_id "MSTRG.43705.3"; exon_number "4";
Hco_scaf504	StringTie	exon	109842	110418	1000	-	.	gene_id "MSTRG.43705"; transcript_id "MSTRG.43705.3"; exon_number "5";
Hco_scaf504	StringTie	exon	110677	110744	1000	-	.	gene_id "MSTRG.43705"; transcript_id "MSTRG.43705.3"; exon_number "6";
Hco_scaf101	StringTie	exon	184673	185437	1000	-	.	gene_id "MSTRG.2075"; transcript_id "MSTRG.2075.3"; exon_number "1";
Hco_scaf101	StringTie	exon	199526	199860	1000	-	.	gene_id "MSTRG.2075"; transcript_id "MSTRG.2075.3"; exon_number "2";
Hco_scaf101	StringTie	exon	200363	200525	1000	-	.	gene_id "MSTRG.2075"; transcript_id "MSTRG.2075.3"; exon_number "3";
Hco_scaf7	StringTie	exon	1070932	1071439	1000	+	.	gene_id "MSTRG.51455"; transcript_id "MSTRG.51455.1"; exon_number "1";
Hco_scaf7	StringTie	exon	1073628	1073711	1000	+	.	gene_id "MSTRG.51455"; transcript_id "MSTRG.51455.1"; exon_number "2";
Hco_scaf17	StringTie	exon	2002348	2002609	1000	-	.	gene_id "MSTRG.14527"; transcript_id "MSTRG.14527.4"; exon_number "1";
Hco_scaf17	StringTie	exon	2003321	2004470	1000	-	.	gene_id "MSTRG.14527"; transcript_id "MSTRG.14527.4"; exon_number "2";
Hco_scaf17	StringTie	exon	2291254	2291392	1000	-	.	gene_id "MSTRG.14527"; transcript_id "MSTRG.14527.4"; exon_number "3";
Hco_scaf86	StringTie	exon	339861	340006	1000	+	.	gene_id "MSTRG.56102"; transcript_id "MSTRG.56102.3"; exon_number "1";
Hco_scaf86	StringTie	exon	371376	371438	1000	+	.	gene_id "MSTRG.56102"; transcript_id "MSTRG.56102.3"; exon_number "2";
Hco_scaf59	StringTie	exon	1305300	1305315	1000	-	.	gene_id "MSTRG.47173"; transcript_id "MSTRG.47173.1"; exon_number "1";
Hco_scaf59	StringTie	exon	1306793	1306861	1000	-	.	gene_id "MSTRG.47173"; transcript_id "MSTRG.47173.1"; exon_number "2";
Hco_scaf59	StringTie	exon	1307567	1307805	1000	-	.	gene_id "MSTRG.47173"; transcript_id "MSTRG.47173.1"; exon_number "3";
Hco_scaf59	StringTie	exon	1307909	1308125	1000	-	.	gene_id "MSTRG.47173"; transcript_id "MSTRG.47173.1"; exon_number "4";
Hco_scaf59	StringTie	exon	1308746	1308880	1000	-	.	gene_id "MSTRG.47173"; transcript_id "MSTRG.47173.1"; exon_number "5";
Hco_scaf59	StringTie	exon	1309095	1309360	1000	-	.	gene_id "MSTRG.47173"; transcript_id "MSTRG.47173.1"; exon_number "6";
Hco_scaf87	StringTie	exon	622383	622537	1000	-	.	gene_id "MSTRG.56322"; transcript_id "MSTRG.56322.1"; exon_number "1";
Hco_scaf87	StringTie	exon	622874	623041	1000	-	.	gene_id "MSTRG.56322"; transcript_id "MSTRG.56322.1"; exon_number "2";
Hco_scaf87	StringTie	exon	626899	626961	1000	-	.	gene_id "MSTRG.56322"; transcript_id "MSTRG.56322.1"; exon_number "3";
Hco_scaf13	StringTie	exon	1849792	1850218	1000	-	.	gene_id "MSTRG.7368"; transcript_id "MSTRG.7368.1"; exon_number "1";
Hco_scaf13	StringTie	exon	1856834	1856902	1000	-	.	gene_id "MSTRG.7368"; transcript_id "MSTRG.7368.1"; exon_number "2";
Hco_scaf13	StringTie	exon	1858051	1858088	1000	-	.	gene_id "MSTRG.7368"; transcript_id "MSTRG.7368.1"; exon_number "3";
Hco_scaf13	StringTie	exon	1865342	1865463	1000	-	.	gene_id "MSTRG.7368"; transcript_id "MSTRG.7368.1"; exon_number "4";
Hco_scaf372	StringTie	exon	139279	139377	1000	-	.	gene_id "MSTRG.35225"; transcript_id "MSTRG.35225.1"; exon_number "1";
Hco_scaf372	StringTie	exon	140102	141842	1000	-	.	gene_id "MSTRG.35225"; transcript_id "MSTRG.35225.1"; exon_number "2";
Hco_scaf304	StringTie	exon	143073	150548	1000	+	.	gene_id "MSTRG.30206"; transcript_id "MSTRG.30206.3"; exon_number "1";
Hco_scaf304	StringTie	exon	151959	153658	1000	+	.	gene_id "MSTRG.30206"; transcript_id "MSTRG.30206.3"; exon_number "2";
Hco_scaf367	StringTie	exon	62357	63254	1000	+	.	gene_id "MSTRG.34694"; transcript_id "MSTRG.34694.9"; exon_number "1";
Hco_scaf367	StringTie	exon	65382	65619	1000	+	.	gene_id "MSTRG.34694"; transcript_id "MSTRG.34694.9"; exon_number "2";
Hco_scaf367	StringTie	exon	67258	68123	1000	+	.	gene_id "MSTRG.34694"; transcript_id "MSTRG.34694.9"; exon_number "3";
Hco_scaf124	StringTie	exon	394460	394536	1000	+	.	gene_id "MSTRG.6885"; transcript_id "MSTRG.6885.1"; exon_number "1";
Hco_scaf124	StringTie	exon	824765	825516	1000	+	.	gene_id "MSTRG.6885"; transcript_id "MSTRG.6885.1"; exon_number "2";
Hco_scaf144	StringTie	exon	795747	796156	1000	-	.	gene_id "MSTRG.9971"; transcript_id "MSTRG.9971.1"; exon_number "1";
Hco_scaf144	StringTie	exon	796297	796452	1000	-	.	gene_id "MSTRG.9971"; transcript_id "MSTRG.9971.1"; exon_number "2";
Hco_scaf19	StringTie	exon	1688650	1689128	1000	+	.	gene_id "MSTRG.16694"; transcript_id "MSTRG.16694.2"; exon_number "1";
Hco_scaf19	StringTie	exon	1689625	1689713	1000	+	.	gene_id "MSTRG.16694"; transcript_id "MSTRG.16694.2"; exon_number "2";
Hco_scaf19	StringTie	exon	1695938	1695995	1000	+	.	gene_id "MSTRG.16694"; transcript_id "MSTRG.16694.2"; exon_number "3";
Hco_scaf19	StringTie	exon	1699148	1700347	1000	+	.	gene_id "MSTRG.16694"; transcript_id "MSTRG.16694.2"; exon_number "4";
Hco_scaf613	StringTie	exon	54381	54722	1000	+	.	gene_id "MSTRG.48740"; transcript_id "MSTRG.48740.1"; exon_number "1";
Hco_scaf613	StringTie	exon	58832	58931	1000	+	.	gene_id "MSTRG.48740"; transcript_id "MSTRG.48740.1"; exon_number "2";
Hco_scaf178	StringTie	exon	659999	660329	1000	+	.	gene_id "MSTRG.15312"; transcript_id "MSTRG.15312.2"; exon_number "1";
Hco_scaf178	StringTie	exon	660642	660795	1000	+	.	gene_id "MSTRG.15312"; transcript_id "MSTRG.15312.2"; exon_number "2";
Hco_scaf178	StringTie	exon	661047	661168	1000	+	.	gene_id "MSTRG.15312"; transcript_id "MSTRG.15312.2"; exon_number "3";
Hco_scaf35	StringTie	exon	1580140	1580261	1000	+	.	gene_id "MSTRG.33805"; transcript_id "MSTRG.33805.1"; exon_number "1";
Hco_scaf35	StringTie	exon	1581091	1581239	1000	+	.	gene_id "MSTRG.33805"; transcript_id "MSTRG.33805.1"; exon_number "2";
Hco_scaf68	StringTie	exon	654223	654311	1000	+	.	gene_id "MSTRG.50828"; transcript_id "MSTRG.50828.3"; exon_number "1";
Hco_scaf68	StringTie	exon	657262	657460	1000	+	.	gene_id "MSTRG.50828"; transcript_id "MSTRG.50828.3"; exon_number "2";
Hco_scaf48	StringTie	exon	1734999	1735050	1000	+	.	gene_id "MSTRG.41988"; transcript_id "MSTRG.41988.1"; exon_number "1";
Hco_scaf48	StringTie	exon	1735483	1735638	1000	+	.	gene_id "MSTRG.41988"; transcript_id "MSTRG.41988.1"; exon_number "2";
Hco_scaf244	StringTie	exon	7475	7702	1000	-	.	gene_id "MSTRG.23939"; transcript_id "MSTRG.23939.1"; exon_number "1";
Hco_scaf244	StringTie	exon	58091	58132	1000	-	.	gene_id "MSTRG.23939"; transcript_id "MSTRG.23939.1"; exon_number "2";
Hco_scaf156	StringTie	exon	195905	197347	1000	-	.	gene_id "MSTRG.12428"; transcript_id "MSTRG.12428.1"; exon_number "1";
Hco_scaf156	StringTie	exon	203663	203730	1000	-	.	gene_id "MSTRG.12428"; transcript_id "MSTRG.12428.1"; exon_number "2";
Hco_scaf87	StringTie	exon	401171	401288	1000	-	.	gene_id "MSTRG.56278"; transcript_id "MSTRG.56278.1"; exon_number "1";
Hco_scaf87	StringTie	exon	413079	413616	1000	-	.	gene_id "MSTRG.56278"; transcript_id "MSTRG.56278.1"; exon_number "2";
Hco_scaf209	StringTie	exon	528256	528416	1000	+	.	gene_id "MSTRG.19979"; transcript_id "MSTRG.19979.1"; exon_number "1";
Hco_scaf209	StringTie	exon	547378	547489	1000	+	.	gene_id "MSTRG.19979"; transcript_id "MSTRG.19979.1"; exon_number "2";
Hco_scaf209	StringTie	exon	567749	567898	1000	+	.	gene_id "MSTRG.19979"; transcript_id "MSTRG.19979.1"; exon_number "3";
Hco_scaf251	StringTie	exon	321282	321369	1000	+	.	gene_id "MSTRG.24819"; transcript_id "MSTRG.24819.1"; exon_number "1";
Hco_scaf251	StringTie	exon	321629	322030	1000	+	.	gene_id "MSTRG.24819"; transcript_id "MSTRG.24819.1"; exon_number "2";
Hco_scaf251	StringTie	exon	322245	322449	1000	+	.	gene_id "MSTRG.24819"; transcript_id "MSTRG.24819.1"; exon_number "3";
Hco_scaf381	StringTie	exon	125303	125333	1000	-	.	gene_id "MSTRG.35830"; transcript_id "MSTRG.35830.1"; exon_number "1";
Hco_scaf381	StringTie	exon	130032	130204	1000	-	.	gene_id "MSTRG.35830"; transcript_id "MSTRG.35830.1"; exon_number "2";
Hco_scaf259	StringTie	exon	289940	290078	1000	-	.	gene_id "MSTRG.25380"; transcript_id "MSTRG.25380.1"; exon_number "1";
Hco_scaf259	StringTie	exon	320059	320143	1000	-	.	gene_id "MSTRG.25380"; transcript_id "MSTRG.25380.1"; exon_number "2";
Hco_scaf9	StringTie	exon	1309602	1309800	1000	-	.	gene_id "MSTRG.57056"; transcript_id "MSTRG.57056.2"; exon_number "1";
Hco_scaf9	StringTie	exon	1313102	1313211	1000	-	.	gene_id "MSTRG.57056"; transcript_id "MSTRG.57056.2"; exon_number "2";
Hco_scaf9	StringTie	exon	1317182	1318375	1000	-	.	gene_id "MSTRG.57056"; transcript_id "MSTRG.57056.2"; exon_number "3";
Hco_scaf372	StringTie	exon	139413	140354	1000	+	.	gene_id "MSTRG.35226"; transcript_id "MSTRG.35226.1"; exon_number "1";
Hco_scaf372	StringTie	exon	140571	140825	1000	+	.	gene_id "MSTRG.35226"; transcript_id "MSTRG.35226.1"; exon_number "2";
Hco_scaf372	StringTie	exon	142653	142730	1000	+	.	gene_id "MSTRG.35226"; transcript_id "MSTRG.35226.1"; exon_number "3";
Hco_scaf372	StringTie	exon	143009	143089	1000	+	.	gene_id "MSTRG.35226"; transcript_id "MSTRG.35226.1"; exon_number "4";
Hco_scaf372	StringTie	exon	143460	143534	1000	+	.	gene_id "MSTRG.35226"; transcript_id "MSTRG.35226.1"; exon_number "5";
Hco_scaf372	StringTie	exon	145359	145385	1000	+	.	gene_id "MSTRG.35226"; transcript_id "MSTRG.35226.1"; exon_number "6";
Hco_scaf103	StringTie	exon	353930	354500	1000	+	.	gene_id "MSTRG.2284"; transcript_id "MSTRG.2284.1"; exon_number "1";
Hco_scaf103	StringTie	exon	354566	355712	1000	+	.	gene_id "MSTRG.2284"; transcript_id "MSTRG.2284.1"; exon_number "2";
Hco_scaf265	StringTie	exon	231955	232293	1000	+	.	gene_id "MSTRG.26103"; transcript_id "MSTRG.26103.1"; exon_number "1";
Hco_scaf265	StringTie	exon	291388	292009	1000	+	.	gene_id "MSTRG.26103"; transcript_id "MSTRG.26103.1"; exon_number "2";
Hco_scaf265	StringTie	exon	349784	350868	1000	+	.	gene_id "MSTRG.26103"; transcript_id "MSTRG.26103.1"; exon_number "3";
Hco_scaf34	StringTie	exon	1095301	1098816	1000	+	.	gene_id "MSTRG.33138"; transcript_id "MSTRG.33138.1"; exon_number "1";
Hco_scaf34	StringTie	exon	1101804	1113160	1000	+	.	gene_id "MSTRG.33138"; transcript_id "MSTRG.33138.1"; exon_number "2";
Hco_scaf77	StringTie	exon	47951	48016	1000	-	.	gene_id "MSTRG.53783"; transcript_id "MSTRG.53783.1"; exon_number "1";
Hco_scaf77	StringTie	exon	59128	59372	1000	-	.	gene_id "MSTRG.53783"; transcript_id "MSTRG.53783.1"; exon_number "2";
Hco_scaf76	StringTie	exon	792341	792537	1000	-	.	gene_id "MSTRG.53653"; transcript_id "MSTRG.53653.1"; exon_number "1";
Hco_scaf76	StringTie	exon	795697	796278	1000	-	.	gene_id "MSTRG.53653"; transcript_id "MSTRG.53653.1"; exon_number "2";
Hco_scaf9	StringTie	exon	3003340	3003873	1000	-	.	gene_id "MSTRG.57268"; transcript_id "MSTRG.57268.1"; exon_number "1";
Hco_scaf9	StringTie	exon	3015329	3015390	1000	-	.	gene_id "MSTRG.57268"; transcript_id "MSTRG.57268.1"; exon_number "2";
Hco_scaf9	StringTie	exon	3015978	3016347	1000	-	.	gene_id "MSTRG.57268"; transcript_id "MSTRG.57268.1"; exon_number "3";
Hco_scaf41	StringTie	exon	581920	582658	1000	-	.	gene_id "MSTRG.38114"; transcript_id "MSTRG.38114.1"; exon_number "1";
Hco_scaf41	StringTie	exon	582847	583474	1000	-	.	gene_id "MSTRG.38114"; transcript_id "MSTRG.38114.1"; exon_number "2";
Hco_scaf29	StringTie	exon	418419	418894	1000	-	.	gene_id "MSTRG.28043"; transcript_id "MSTRG.28043.5"; exon_number "1";
Hco_scaf29	StringTie	exon	427665	427869	1000	-	.	gene_id "MSTRG.28043"; transcript_id "MSTRG.28043.5"; exon_number "2";
Hco_scaf169	StringTie	exon	623651	623768	1000	+	.	gene_id "MSTRG.14222"; transcript_id "MSTRG.14222.28"; exon_number "1";
Hco_scaf169	StringTie	exon	623877	623939	1000	+	.	gene_id "MSTRG.14222"; transcript_id "MSTRG.14222.28"; exon_number "2";
Hco_scaf169	StringTie	exon	627825	627952	1000	+	.	gene_id "MSTRG.14222"; transcript_id "MSTRG.14222.28"; exon_number "3";
Hco_scaf169	StringTie	exon	628158	628817	1000	+	.	gene_id "MSTRG.14222"; transcript_id "MSTRG.14222.28"; exon_number "4";
Hco_scaf29	StringTie	exon	126509	126725	1000	+	.	gene_id "MSTRG.28019"; transcript_id "MSTRG.28019.2"; exon_number "1";
Hco_scaf29	StringTie	exon	129955	130032	1000	+	.	gene_id "MSTRG.28019"; transcript_id "MSTRG.28019.2"; exon_number "2";
Hco_scaf29	StringTie	exon	130557	130577	1000	+	.	gene_id "MSTRG.28019"; transcript_id "MSTRG.28019.2"; exon_number "3";
Hco_scaf29	StringTie	exon	131874	131991	1000	+	.	gene_id "MSTRG.28019"; transcript_id "MSTRG.28019.2"; exon_number "4";
Hco_scaf29	StringTie	exon	133691	134281	1000	+	.	gene_id "MSTRG.28019"; transcript_id "MSTRG.28019.2"; exon_number "5";
Hco_scaf29	StringTie	exon	134432	135750	1000	+	.	gene_id "MSTRG.28019"; transcript_id "MSTRG.28019.2"; exon_number "6";
Hco_scaf367	StringTie	exon	80395	81332	1000	+	.	gene_id "MSTRG.34701"; transcript_id "MSTRG.34701.1"; exon_number "1";
Hco_scaf367	StringTie	exon	81611	81725	1000	+	.	gene_id "MSTRG.34701"; transcript_id "MSTRG.34701.1"; exon_number "2";
Hco_scaf18	StringTie	exon	2000291	2000555	1000	+	.	gene_id "MSTRG.15697"; transcript_id "MSTRG.15697.1"; exon_number "1";
Hco_scaf18	StringTie	exon	2190388	2191092	1000	+	.	gene_id "MSTRG.15697"; transcript_id "MSTRG.15697.1"; exon_number "2";
Hco_scaf52	StringTie	exon	399874	400037	1000	-	.	gene_id "MSTRG.44386"; transcript_id "MSTRG.44386.3"; exon_number "1";
Hco_scaf52	StringTie	exon	402889	402988	1000	-	.	gene_id "MSTRG.44386"; transcript_id "MSTRG.44386.3"; exon_number "2";
Hco_scaf13	StringTie	exon	1761625	1761708	1000	+	.	gene_id "MSTRG.7355"; transcript_id "MSTRG.7355.1"; exon_number "1";
Hco_scaf13	StringTie	exon	1766602	1766823	1000	+	.	gene_id "MSTRG.7355"; transcript_id "MSTRG.7355.1"; exon_number "2";
Hco_scaf13	StringTie	exon	1768601	1768635	1000	+	.	gene_id "MSTRG.7355"; transcript_id "MSTRG.7355.1"; exon_number "3";
Hco_scaf160	StringTie	exon	186366	186531	1000	+	.	gene_id "MSTRG.13343"; transcript_id "MSTRG.13343.1"; exon_number "1";
Hco_scaf160	StringTie	exon	188585	188985	1000	+	.	gene_id "MSTRG.13343"; transcript_id "MSTRG.13343.1"; exon_number "2";
Hco_scaf126	StringTie	exon	409380	413482	1000	-	.	gene_id "MSTRG.6942"; transcript_id "MSTRG.6942.1"; exon_number "1";
Hco_scaf126	StringTie	exon	414782	415232	1000	-	.	gene_id "MSTRG.6942"; transcript_id "MSTRG.6942.1"; exon_number "2";
Hco_scaf255	StringTie	exon	111462	111830	1000	-	.	gene_id "MSTRG.25247"; transcript_id "MSTRG.25247.1"; exon_number "1";
Hco_scaf255	StringTie	exon	184599	184820	1000	-	.	gene_id "MSTRG.25247"; transcript_id "MSTRG.25247.1"; exon_number "2";
Hco_scaf63	StringTie	exon	1250255	1250492	1000	-	.	gene_id "MSTRG.49264"; transcript_id "MSTRG.49264.1"; exon_number "1";
Hco_scaf63	StringTie	exon	1258518	1258652	1000	-	.	gene_id "MSTRG.49264"; transcript_id "MSTRG.49264.1"; exon_number "2";
Hco_scaf63	StringTie	exon	1263278	1263464	1000	-	.	gene_id "MSTRG.49264"; transcript_id "MSTRG.49264.1"; exon_number "3";
Hco_scaf27	StringTie	exon	1693990	1696023	1000	+	.	gene_id "MSTRG.26432"; transcript_id "MSTRG.26432.1"; exon_number "1";
Hco_scaf27	StringTie	exon	1699552	1699715	1000	+	.	gene_id "MSTRG.26432"; transcript_id "MSTRG.26432.1"; exon_number "2";
Hco_scaf27	StringTie	exon	1700396	1700548	1000	+	.	gene_id "MSTRG.26432"; transcript_id "MSTRG.26432.1"; exon_number "3";
Hco_scaf14	StringTie	exon	3499723	3499792	1000	-	.	gene_id "MSTRG.9371"; transcript_id "MSTRG.9371.1"; exon_number "1";
Hco_scaf14	StringTie	exon	3500033	3501469	1000	-	.	gene_id "MSTRG.9371"; transcript_id "MSTRG.9371.1"; exon_number "2";
Hco_scaf189	StringTie	exon	317619	318197	1000	+	.	gene_id "MSTRG.16406"; transcript_id "MSTRG.16406.1"; exon_number "1";
Hco_scaf189	StringTie	exon	324237	324318	1000	+	.	gene_id "MSTRG.16406"; transcript_id "MSTRG.16406.1"; exon_number "2";
Hco_scaf189	StringTie	exon	351768	351882	1000	+	.	gene_id "MSTRG.16406"; transcript_id "MSTRG.16406.1"; exon_number "3";
Hco_scaf189	StringTie	exon	375120	375551	1000	+	.	gene_id "MSTRG.16406"; transcript_id "MSTRG.16406.1"; exon_number "4";
Hco_scaf15	StringTie	exon	1730389	1745964	1000	+	.	gene_id "MSTRG.11075"; transcript_id "MSTRG.11075.1"; exon_number "1";
Hco_scaf15	StringTie	exon	1746153	1748672	1000	+	.	gene_id "MSTRG.11075"; transcript_id "MSTRG.11075.1"; exon_number "2";
Hco_scaf104	StringTie	exon	489789	490516	1000	+	.	gene_id "MSTRG.2422"; transcript_id "MSTRG.2422.1"; exon_number "1";
Hco_scaf104	StringTie	exon	491325	492429	1000	+	.	gene_id "MSTRG.2422"; transcript_id "MSTRG.2422.1"; exon_number "2";
Hco_scaf507	StringTie	exon	20606	20790	1000	-	.	gene_id "MSTRG.43739"; transcript_id "MSTRG.43739.1"; exon_number "1";
Hco_scaf507	StringTie	exon	21482	21552	1000	-	.	gene_id "MSTRG.43739"; transcript_id "MSTRG.43739.1"; exon_number "2";
Hco_scaf1	StringTie	exon	5733297	5733528	1000	-	.	gene_id "MSTRG.717"; transcript_id "MSTRG.717.2"; exon_number "1";
Hco_scaf1	StringTie	exon	5742733	5743155	1000	-	.	gene_id "MSTRG.717"; transcript_id "MSTRG.717.2"; exon_number "2";
Hco_scaf117	StringTie	exon	131295	131641	1000	-	.	gene_id "MSTRG.4940"; transcript_id "MSTRG.4940.1"; exon_number "1";
Hco_scaf117	StringTie	exon	135377	135431	1000	-	.	gene_id "MSTRG.4940"; transcript_id "MSTRG.4940.1"; exon_number "2";
Hco_scaf61	StringTie	exon	1263590	1263811	1000	+	.	gene_id "MSTRG.48725"; transcript_id "MSTRG.48725.2"; exon_number "1";
Hco_scaf61	StringTie	exon	1263926	1264096	1000	+	.	gene_id "MSTRG.48725"; transcript_id "MSTRG.48725.2"; exon_number "2";
Hco_scaf61	StringTie	exon	1267250	1267359	1000	+	.	gene_id "MSTRG.48725"; transcript_id "MSTRG.48725.2"; exon_number "3";
Hco_scaf61	StringTie	exon	1267964	1270627	1000	+	.	gene_id "MSTRG.48725"; transcript_id "MSTRG.48725.2"; exon_number "4";
Hco_scaf83	StringTie	exon	1054746	1055394	1000	+	.	gene_id "MSTRG.55504"; transcript_id "MSTRG.55504.1"; exon_number "1";
Hco_scaf83	StringTie	exon	1055839	1056599	1000	+	.	gene_id "MSTRG.55504"; transcript_id "MSTRG.55504.1"; exon_number "2";
Hco_scaf71	StringTie	exon	437842	437965	1000	-	.	gene_id "MSTRG.52284"; transcript_id "MSTRG.52284.2"; exon_number "1";
Hco_scaf71	StringTie	exon	455858	455955	1000	-	.	gene_id "MSTRG.52284"; transcript_id "MSTRG.52284.2"; exon_number "2";
Hco_scaf71	StringTie	exon	464397	464497	1000	-	.	gene_id "MSTRG.52284"; transcript_id "MSTRG.52284.2"; exon_number "3";
[truncated: 15,157 more rows]

## Sheet: Table S3
Table S3. FEELnc classification of lncRNA. Column data show the potential lncRNA-mRNA interaction, types of inteaction and the localisation of the interactions.
lncRNA_gene	lncRNA_transcript	partnerRNA_gene	partnerRNA_transcript	direction of transcription	type of interactions	orientation of the interactions	localisation of the interactions
MSTRG.25717	MSTRG.25717.1	Hco24748	Hco24748-RA	antisense	genic	nested	intronic
MSTRG.57539	MSTRG.57539.1	Hco13657	Hco13657-RA	antisense	intergenic	divergent	upstream
MSTRG.48720	MSTRG.48720.1	Hco19082	Hco19082-RA	sense	genic	containing	intronic
MSTRG.19979	MSTRG.19979.1	Hco23542	Hco23542-RA	sense	genic	containing	intronic
MSTRG.7758	MSTRG.7758.3	Hco15010	Hco15010-RA	antisense	intergenic	convergent	downstream
MSTRG.47696	MSTRG.47696.1	Hco02275	Hco02275-RA	antisense	genic	nested	intronic
MSTRG.55501	MSTRG.55501.2	Hco24793	Hco24793-RA	sense	intergenic	same_strand	upstream
MSTRG.32907	MSTRG.32907.1	Hco20860	Hco20860-RA	sense	genic	overlapping	intronic
MSTRG.51311	MSTRG.51311.2	Hco00563	Hco00563-RA	sense	intergenic	same_strand	downstream
MSTRG.38856	MSTRG.38856.1	Hco11272	Hco11272-RA	antisense	genic	overlapping	intronic
MSTRG.15576	MSTRG.15576.1	Hco09614	Hco09614-RA	antisense	genic	nested	intronic
MSTRG.1895	MSTRG.1895.1	Hco06198	Hco06198-RA	sense	genic	nested	intronic
MSTRG.29129	MSTRG.29129.1	Hco01632	Hco01632-RA	antisense	intergenic	divergent	upstream
MSTRG.35889	MSTRG.35889.1	Hco21938	Hco21938-RA	antisense	genic	containing	intronic
MSTRG.7848	MSTRG.7848.1	Hco13776	Hco13776-RA	antisense	genic	overlapping	exonic
MSTRG.13895	MSTRG.13895.1	Hco18496	Hco18496-RA	sense	intergenic	same_strand	upstream
MSTRG.51817	MSTRG.51817.1	Hco00874	Hco00874-RA	sense	intergenic	same_strand	downstream
MSTRG.280	MSTRG.280.1	Hco00121	Hco00121-RA	antisense	genic	nested	exonic
MSTRG.40739	MSTRG.40739.1	Hco24432	Hco24432-RA	sense	intergenic	same_strand	upstream
MSTRG.51790	MSTRG.51790.1	Hco00862	Hco00862-RA	sense	intergenic	same_strand	downstream
MSTRG.47215	MSTRG.47215.1	Hco15143	Hco15143-RA	antisense	intergenic	convergent	downstream
MSTRG.186	MSTRG.186.1	Hco00079	Hco00079-RA	sense	intergenic	same_strand	upstream
MSTRG.19037	MSTRG.19037.1	Hco02793	Hco02793-RA	antisense	intergenic	divergent	upstream
MSTRG.10920	MSTRG.10920.1	Hco01296	Hco01296-RA	sense	intergenic	same_strand	downstream
MSTRG.41124	MSTRG.41124.1	Hco25254	Hco25254-RA	antisense	genic	nested	intronic
MSTRG.7368	MSTRG.7368.1	Hco08523	Hco08523-RA	antisense	genic	overlapping	intronic
MSTRG.21900	MSTRG.21900.1	Hco20416	Hco20416-RA	sense	intergenic	same_strand	upstream
MSTRG.16539	MSTRG.16539.1	Hco02869	Hco02869-RA	antisense	intergenic	convergent	downstream
MSTRG.30596	MSTRG.30596.2	Hco04153	Hco04153-RA	antisense	intergenic	divergent	upstream
MSTRG.16160	MSTRG.16160.1	Hco25242	Hco25242-RA	antisense	genic	overlapping	intronic
MSTRG.37023	MSTRG.37023.1	Hco03167	Hco03167-RA	antisense	intergenic	convergent	downstream
MSTRG.5887	MSTRG.5887.1	Hco05138	Hco05138-RA	antisense	genic	containing	intronic
MSTRG.46728	MSTRG.46728.1	Hco05258	Hco05258-RA	sense	intergenic	same_strand	upstream
MSTRG.34141	MSTRG.34141.1	Hco18988	Hco18988-RA	antisense	genic	containing	exonic
MSTRG.18665	MSTRG.18665.5	Hco02614	Hco02614-RA	sense	intergenic	same_strand	downstream
MSTRG.627	MSTRG.627.3	Hco00276	Hco00276-RA	sense	intergenic	same_strand	downstream
MSTRG.29897	MSTRG.29897.3	Hco09512	Hco09512-RA	antisense	genic	nested	intronic
MSTRG.10167	MSTRG.10167.1	Hco13546	Hco13546-RA	sense	genic	nested	intronic
MSTRG.10873	MSTRG.10873.5	Hco01248	Hco01248-RA	sense	intergenic	same_strand	downstream
MSTRG.13739	MSTRG.13739.1	Hco19615	Hco19615-RA	antisense	genic	overlapping	intronic
MSTRG.11226	MSTRG.11226.1	Hco01430	Hco01430-RB	antisense	genic	nested	exonic
MSTRG.39347	MSTRG.39347.1	Hco04807	Hco04807-RA	antisense	intergenic	convergent	downstream
MSTRG.4901	MSTRG.4901.1	Hco07358	Hco07358-RA	antisense	intergenic	divergent	upstream
MSTRG.14078	MSTRG.14078.9	Hco25100	Hco25100-RA	sense	genic	nested	intronic
MSTRG.56646	MSTRG.56646.1	Hco09022	Hco09022-RA	antisense	intergenic	convergent	downstream
MSTRG.2763	MSTRG.2763.1	Hco25032	Hco25032-RA	sense	genic	nested	intronic
MSTRG.4901	MSTRG.4901.2	Hco07358	Hco07358-RA	antisense	intergenic	divergent	upstream
MSTRG.55308	MSTRG.55308.1	Hco12427	Hco12427-RA	sense	intergenic	same_strand	upstream
MSTRG.42649	MSTRG.42649.1	Hco22900	Hco22900-RA	sense	genic	containing	intronic
MSTRG.14222	MSTRG.14222.28	Hco18201	Hco18201-RA	sense	intergenic	same_strand	upstream
MSTRG.15428	MSTRG.15428.1	Hco09559	Hco09559-RA	antisense	genic	containing	intronic
MSTRG.32716	MSTRG.32716.1	Hco22661	Hco22661-RA	antisense	intergenic	divergent	upstream
MSTRG.54876	MSTRG.54876.2	Hco13714	Hco13714-RA	sense	intergenic	same_strand	downstream
MSTRG.30105	MSTRG.30105.1	Hco20963	Hco20963-RA	sense	genic	containing	intronic
MSTRG.35316	MSTRG.35316.1	Hco23210	Hco23210-RA	antisense	genic	overlapping	exonic
MSTRG.29897	MSTRG.29897.2	Hco09512	Hco09512-RA	antisense	genic	nested	intronic
MSTRG.44997	MSTRG.44997.1	Hco23271	Hco23271-RA	sense	genic	containing	intronic
MSTRG.28387	MSTRG.28387.2	Hco19503	Hco19503-RA	sense	intergenic	same_strand	downstream
MSTRG.20328	MSTRG.20328.3	Hco07843	Hco07843-RA	antisense	intergenic	convergent	downstream
MSTRG.34745	MSTRG.34745.1	Hco19008	Hco19008-RA	sense	genic	overlapping	intronic
MSTRG.6001	MSTRG.6001.1	Hco05074	Hco05074-RA	antisense	genic	containing	intronic
MSTRG.55226	MSTRG.55226.1	Hco17970	Hco17970-RA	antisense	intergenic	convergent	downstream
MSTRG.51498	MSTRG.51498.1	Hco00632	Hco00632-RA	antisense	genic	overlapping	intronic
MSTRG.47215	MSTRG.47215.2	Hco15143	Hco15143-RA	antisense	intergenic	convergent	downstream
MSTRG.21306	MSTRG.21306.1	Hco08729	Hco08729-RA	antisense	genic	overlapping	intronic
MSTRG.86	MSTRG.86.1	Hco00034	Hco00034-RA	antisense	genic	overlapping	intronic
MSTRG.8493	MSTRG.8493.1	Hco25092	Hco25092-RA	sense	genic	nested	intronic
MSTRG.34694	MSTRG.34694.9	Hco20567	Hco20567-RA	antisense	intergenic	divergent	upstream
MSTRG.42336	MSTRG.42336.1	Hco11385	Hco11385-RA	antisense	genic	containing	intronic
MSTRG.256	MSTRG.256.2	Hco00107	Hco00107-RB	sense	genic	nested	intronic
MSTRG.34715	MSTRG.34715.5	Hco23028	Hco23028-RA	antisense	intergenic	divergent	upstream
MSTRG.30418	MSTRG.30418.1	Hco04048	Hco04048-RA	sense	intergenic	same_strand	downstream
MSTRG.49553	MSTRG.49553.6	Hco14209	Hco14209-RC	sense	genic	overlapping	intronic
MSTRG.35643	MSTRG.35643.7	Hco02501	Hco02501-RA	antisense	genic	overlapping	exonic
MSTRG.24858	MSTRG.24858.3	Hco18977	Hco18977-RA	sense	genic	containing	intronic
MSTRG.4736	MSTRG.4736.1	Hco07246	Hco07246-RA	antisense	intergenic	convergent	downstream
MSTRG.28331	MSTRG.28331.1	Hco18507	Hco18507-RA	antisense	intergenic	convergent	downstream
MSTRG.31015	MSTRG.31015.4	Hco23949	Hco23949-RA	sense	intergenic	same_strand	upstream
MSTRG.53739	MSTRG.53739.1	Hco07127	Hco07127-RA	sense	intergenic	same_strand	upstream
MSTRG.6146	MSTRG.6146.1	Hco20599	Hco20599-RA	antisense	intergenic	divergent	upstream
MSTRG.6190	MSTRG.6190.1	Hco18869	Hco18869-RA	sense	intergenic	same_strand	downstream
MSTRG.34105	MSTRG.34105.1	Hco17134	Hco17134-RA	antisense	genic	overlapping	exonic
MSTRG.30328	MSTRG.30328.1	Hco25265	Hco25265-RA	antisense	intergenic	convergent	downstream
MSTRG.7301	MSTRG.7301.2	Hco08482	Hco08482-RB	antisense	genic	nested	intronic
MSTRG.8618	MSTRG.8618.1	Hco15603	Hco15603-RA	antisense	genic	nested	intronic
MSTRG.36275	MSTRG.36275.1	Hco06950	Hco06950-RB	sense	intergenic	same_strand	downstream
MSTRG.55930	MSTRG.55930.1	Hco24897	Hco24897-RA	antisense	genic	nested	intronic
MSTRG.50730	MSTRG.50730.3	Hco08622	Hco08622-RA	sense	intergenic	same_strand	downstream
MSTRG.11356	MSTRG.11356.4	Hco24597	Hco24597-RA	sense	genic	containing	intronic
MSTRG.22206	MSTRG.22206.1	Hco19922	Hco19922-RA	sense	intergenic	same_strand	downstream
MSTRG.23743	MSTRG.23743.9	Hco21855	Hco21855-RA	sense	intergenic	same_strand	downstream
MSTRG.716	MSTRG.716.1	Hco00333	Hco00333-RB	sense	genic	nested	intronic
MSTRG.9723	MSTRG.9723.1	Hco18154	Hco18154-RA	sense	intergenic	same_strand	downstream
MSTRG.55462	MSTRG.55462.1	Hco06549	Hco06549-RA	antisense	genic	overlapping	exonic
MSTRG.36592	MSTRG.36592.1	Hco23842	Hco23842-RA	sense	intergenic	same_strand	upstream
MSTRG.24819	MSTRG.24819.1	Hco18974	Hco18974-RA	sense	intergenic	same_strand	downstream
MSTRG.34969	MSTRG.34969.3	Hco09288	Hco09288-RA	antisense	genic	overlapping	exonic
MSTRG.59116	MSTRG.59116.1	Hco20115	Hco20115-RA	antisense	intergenic	divergent	upstream
MSTRG.36653	MSTRG.36653.1	Hco23726	Hco23726-RA	antisense	intergenic	convergent	downstream
MSTRG.36445	MSTRG.36445.2	Hco24844	Hco24844-RA	antisense	genic	nested	intronic
MSTRG.48736	MSTRG.48736.9	Hco24458	Hco24458-RA	antisense	intergenic	divergent	upstream
MSTRG.26625	MSTRG.26625.1	Hco21255	Hco21255-RA	sense	intergenic	same_strand	upstream
MSTRG.37108	MSTRG.37108.2	Hco03191	Hco03191-RA	sense	intergenic	same_strand	downstream
MSTRG.14088	MSTRG.14088.1	Hco14432	Hco14432-RA	antisense	genic	containing	intronic
MSTRG.26251	MSTRG.26251.1	Hco22330	Hco22330-RA	sense	genic	containing	intronic
MSTRG.18874	MSTRG.18874.1	Hco02714	Hco02714-RA	antisense	intergenic	convergent	downstream
MSTRG.4903	MSTRG.4903.1	Hco07358	Hco07358-RA	sense	intergenic	same_strand	upstream
MSTRG.19923	MSTRG.19923.1	Hco07709	Hco07709-RA	sense	intergenic	same_strand	upstream
MSTRG.11465	MSTRG.11465.1	Hco15975	Hco15975-RA	sense	genic	containing	intronic
MSTRG.44676	MSTRG.44676.1	Hco07604	Hco07604-RA	antisense	genic	nested	exonic
MSTRG.54311	MSTRG.54311.1	Hco04587	Hco04587-RA	sense	genic	nested	intronic
MSTRG.29127	MSTRG.29127.1	Hco01630	Hco01630-RA	antisense	genic	nested	intronic
MSTRG.46333	MSTRG.46333.1	Hco06019	Hco06019-RA	sense	intergenic	same_strand	downstream
MSTRG.87	MSTRG.87.1	Hco00031	Hco00031-RA	sense	genic	overlapping	intronic
MSTRG.53180	MSTRG.53180.1	Hco24284	Hco24284-RA	antisense	intergenic	divergent	upstream
MSTRG.36264	MSTRG.36264.1	Hco24840	Hco24840-RA	antisense	genic	overlapping	intronic
MSTRG.15228	MSTRG.15228.1	Hco18680	Hco18680-RA	antisense	intergenic	divergent	upstream
MSTRG.58018	MSTRG.58018.1	Hco10925	Hco10925-RA	antisense	genic	overlapping	intronic
MSTRG.51790	MSTRG.51790.2	Hco00862	Hco00862-RA	sense	intergenic	same_strand	downstream
MSTRG.35198	MSTRG.35198.1	Hco20942	Hco20942-RA	sense	intergenic	same_strand	upstream
MSTRG.50507	MSTRG.50507.1	Hco25063	Hco25063-RA	sense	genic	nested	intronic
MSTRG.35803	MSTRG.35803.1	Hco23966	Hco23966-RA	sense	genic	containing	intronic
MSTRG.41662	MSTRG.41662.1	Hco20679	Hco20679-RA	antisense	genic	overlapping	exonic
MSTRG.44097	MSTRG.44097.1	Hco23640	Hco23640-RA	antisense	intergenic	divergent	upstream
MSTRG.42551	MSTRG.42551.4	Hco25327	Hco25327-RC	antisense	intergenic	divergent	upstream
MSTRG.19544	MSTRG.19544.1	Hco21400	Hco21400-RA	sense	intergenic	same_strand	downstream
MSTRG.9875	MSTRG.9875.1	Hco19880	Hco19880-RA	antisense	genic	containing	intronic
MSTRG.27535	MSTRG.27535.1	Hco23257	Hco23257-RA	antisense	intergenic	divergent	upstream
MSTRG.34249	MSTRG.34249.1	Hco10300	Hco10300-RA	sense	intergenic	same_strand	upstream
MSTRG.40572	MSTRG.40572.1	Hco11643	Hco11643-RA	sense	intergenic	same_strand	downstream
MSTRG.30916	MSTRG.30916.1	Hco21495	Hco21495-RA	sense	genic	containing	intronic
MSTRG.56574	MSTRG.56574.1	Hco05755	Hco05755-RA	antisense	intergenic	divergent	upstream
MSTRG.56576	MSTRG.56576.1	Hco05752	Hco05752-RA	antisense	genic	nested	exonic
MSTRG.35218	MSTRG.35218.1	Hco24204	Hco24204-RA	antisense	intergenic	convergent	downstream
MSTRG.45255	MSTRG.45255.1	Hco22676	Hco22676-RB	antisense	intergenic	divergent	upstream
MSTRG.12263	MSTRG.12263.1	Hco17914	Hco17914-RA	antisense	genic	nested	intronic
MSTRG.55178	MSTRG.55178.1	Hco17939	Hco17939-RA	antisense	intergenic	convergent	downstream
MSTRG.31158	MSTRG.31158.1	Hco21967	Hco21967-RA	antisense	genic	overlapping	intronic
MSTRG.23169	MSTRG.23169.1	Hco14585	Hco14585-RA	sense	intergenic	same_strand	downstream
MSTRG.17810	MSTRG.17810.3	Hco21130	Hco21130-RA	sense	intergenic	same_strand	downstream
MSTRG.7749	MSTRG.7749.1	Hco15008	Hco15008-RA	sense	genic	containing	intronic
MSTRG.50942	MSTRG.50942.1	Hco08720	Hco08720-RA	antisense	intergenic	divergent	upstream
MSTRG.51155	MSTRG.51155.1	Hco12747	Hco12747-RA	antisense	genic	nested	intronic
MSTRG.9857	MSTRG.9857.1	Hco19868	Hco19868-RA	antisense	intergenic	divergent	upstream
MSTRG.54779	MSTRG.54779.3	Hco17920	Hco17920-RA	sense	intergenic	same_strand	downstream
MSTRG.45713	MSTRG.45713.3	Hco18429	Hco18429-RA	antisense	genic	containing	intronic
MSTRG.24198	MSTRG.24198.2	Hco19257	Hco19257-RA	sense	genic	containing	intronic
MSTRG.25076	MSTRG.25076.1	Hco17793	Hco17793-RA	sense	genic	containing	intronic
MSTRG.6900	MSTRG.6900.1	Hco19551	Hco19551-RC	antisense	genic	overlapping	intronic
MSTRG.26826	MSTRG.26826.1	Hco21675	Hco21675-RA	antisense	genic	containing	intronic
MSTRG.19779	MSTRG.19779.1	Hco20156	Hco20156-RA	sense	intergenic	same_strand	downstream
MSTRG.2407	MSTRG.2407.1	Hco11033	Hco11033-RB	sense	intergenic	same_strand	upstream
MSTRG.18722	MSTRG.18722.1	Hco02638	Hco02638-RA	antisense	genic	overlapping	exonic
MSTRG.17937	MSTRG.17937.1	Hco24669	Hco24669-RA	sense	genic	nested	intronic
MSTRG.49077	MSTRG.49077.1	Hco05532	Hco05532-RA	antisense	intergenic	divergent	upstream
MSTRG.51450	MSTRG.51450.3	Hco00640	Hco00640-RA	sense	intergenic	same_strand	downstream
MSTRG.17142	MSTRG.17142.1	Hco15719	Hco15719-RA	antisense	genic	overlapping	intronic
MSTRG.28775	MSTRG.28775.1	Hco01490	Hco01490-RA	sense	intergenic	same_strand	upstream
MSTRG.40331	MSTRG.40331.1	Hco21310	Hco21310-RA	sense	genic	containing	intronic
MSTRG.21623	MSTRG.21623.1	Hco08836	Hco08836-RA	antisense	genic	containing	intronic
MSTRG.16618	MSTRG.16618.1	Hco02912	Hco02912-RA	sense	genic	containing	intronic
MSTRG.43375	MSTRG.43375.1	Hco25106	Hco25106-RA	antisense	genic	nested	intronic
MSTRG.23119	MSTRG.23119.1	Hco18519	Hco18519-RA	antisense	intergenic	divergent	upstream
MSTRG.10532	MSTRG.10532.1	Hco19118	Hco19118-RA	antisense	intergenic	divergent	upstream
MSTRG.49017	MSTRG.49017.1	Hco23171	Hco23171-RA	antisense	genic	overlapping	exonic
MSTRG.35372	MSTRG.35372.1	Hco23564	Hco23564-RA	antisense	intergenic	divergent	upstream
MSTRG.58835	MSTRG.58835.2	Hco15671	Hco15671-RA	sense	intergenic	same_strand	upstream
MSTRG.18054	MSTRG.18054.1	Hco03633	Hco03633-RA	antisense	intergenic	divergent	upstream
MSTRG.10873	MSTRG.10873.1	Hco01248	Hco01248-RA	sense	intergenic	same_strand	downstream
MSTRG.21281	MSTRG.21281.1	Hco08728	Hco08728-RA	sense	intergenic	same_strand	downstream
MSTRG.42042	MSTRG.42042.1	Hco23227	Hco23227-RA	antisense	genic	overlapping	intronic
MSTRG.6518	MSTRG.6518.1	Hco15364	Hco15364-RA	sense	intergenic	same_strand	downstream
MSTRG.59129	MSTRG.59129.1	Hco20093	Hco20093-RA	sense	genic	containing	intronic
MSTRG.48741	MSTRG.48741.2	Hco24458	Hco24458-RA	antisense	intergenic	divergent	upstream
MSTRG.56311	MSTRG.56311.1	Hco06781	Hco06781-RA	sense	intergenic	same_strand	downstream
MSTRG.31181	MSTRG.31181.1	Hco21973	Hco21973-RA	sense	intergenic	same_strand	downstream
MSTRG.5468	MSTRG.5468.1	Hco11174	Hco11174-RA	sense	intergenic	same_strand	downstream
MSTRG.59016	MSTRG.59016.1	Hco16510	Hco16510-RA	sense	intergenic	same_strand	upstream
MSTRG.28314	MSTRG.28314.1	Hco25025	Hco25025-RA	antisense	intergenic	convergent	downstream
MSTRG.51534	MSTRG.51534.2	Hco00679	Hco00679-RA	sense	intergenic	same_strand	downstream
MSTRG.21247	MSTRG.21247.1	Hco22798	Hco22798-RA	sense	intergenic	same_strand	upstream
MSTRG.38229	MSTRG.38229.1	Hco11946	Hco11946-RA	antisense	genic	nested	intronic
MSTRG.27102	MSTRG.27102.1	Hco17075	Hco17075-RA	antisense	genic	overlapping	exonic
MSTRG.51980	MSTRG.51980.1	Hco00754	Hco00754-RA	antisense	intergenic	divergent	upstream
MSTRG.6076	MSTRG.6076.1	Hco20598	Hco20598-RA	sense	intergenic	same_strand	downstream
MSTRG.23077	MSTRG.23077.2	Hco23316	Hco23316-RA	antisense	intergenic	divergent	upstream
MSTRG.7928	MSTRG.7928.1	Hco13803	Hco13803-RA	antisense	intergenic	convergent	downstream
MSTRG.51644	MSTRG.51644.6	Hco00741	Hco00741-RA	sense	intergenic	same_strand	downstream
MSTRG.39301	MSTRG.39301.4	Hco04774	Hco04774-RA	antisense	intergenic	convergent	downstream
MSTRG.20686	MSTRG.20686.1	Hco20289	Hco20289-RA	antisense	intergenic	convergent	downstream
MSTRG.17031	MSTRG.17031.9	Hco15706	Hco15706-RA	antisense	genic	containing	intronic
MSTRG.35298	MSTRG.35298.2	Hco23208	Hco23208-RA	antisense	genic	containing	intronic
MSTRG.14979	MSTRG.14979.3	Hco23126	Hco23126-RA	antisense	genic	containing	intronic
MSTRG.14531	MSTRG.14531.1	Hco11854	Hco11854-RA	antisense	genic	containing	intronic
MSTRG.5633	MSTRG.5633.3	Hco04961	Hco04961-RA	antisense	intergenic	divergent	upstream
MSTRG.25326	MSTRG.25326.3	Hco15521	Hco15521-RA	antisense	intergenic	convergent	downstream
MSTRG.4245	MSTRG.4245.2	Hco17674	Hco17674-RA	antisense	genic	nested	intronic
MSTRG.4904	MSTRG.4904.3	Hco07358	Hco07358-RA	sense	intergenic	same_strand	upstream
MSTRG.53127	MSTRG.53127.1	Hco04530	Hco04530-RA	antisense	intergenic	divergent	upstream
MSTRG.16705	MSTRG.16705.1	Hco02948	Hco02948-RA	sense	intergenic	same_strand	upstream
MSTRG.55250	MSTRG.55250.1	Hco12401	Hco12401-RA	sense	intergenic	same_strand	upstream
MSTRG.24213	MSTRG.24213.1	Hco19260	Hco19260-RA	sense	genic	containing	intronic
MSTRG.6863	MSTRG.6863.1	Hco19525	Hco19525-RA	antisense	intergenic	convergent	downstream
MSTRG.23916	MSTRG.23916.1	Hco22966	Hco22966-RA	antisense	genic	containing	intronic
MSTRG.26394	MSTRG.26394.3	Hco04334	Hco04334-RA	antisense	genic	containing	exonic
MSTRG.11027	MSTRG.11027.2	Hco01348	Hco01348-RA	sense	intergenic	same_strand	downstream
MSTRG.30206	MSTRG.30206.1	Hco24112	Hco24112-RA	antisense	intergenic	divergent	upstream
MSTRG.33026	MSTRG.33026.1	Hco03388	Hco03388-RA	sense	intergenic	same_strand	downstream
MSTRG.1898	MSTRG.1898.1	Hco06204	Hco06204-RA	sense	genic	containing	intronic
MSTRG.56690	MSTRG.56690.1	Hco09050	Hco09050-RC	sense	intergenic	same_strand	downstream
MSTRG.27984	MSTRG.27984.1	Hco22679	Hco22679-RA	sense	intergenic	same_strand	upstream
MSTRG.36378	MSTRG.36378.2	Hco20613	Hco20613-RA	sense	intergenic	same_strand	downstream
MSTRG.4329	MSTRG.4329.1	Hco17704	Hco17704-RA	sense	intergenic	same_strand	downstream
MSTRG.14095	MSTRG.14095.5	Hco14435	Hco14435-RA	sense	genic	containing	intronic
MSTRG.55698	MSTRG.55698.1	Hco05883	Hco05883-RA	sense	intergenic	same_strand	downstream
MSTRG.11027	MSTRG.11027.1	Hco01348	Hco01348-RA	sense	intergenic	same_strand	downstream
MSTRG.48736	MSTRG.48736.1	Hco24458	Hco24458-RA	antisense	intergenic	divergent	upstream
MSTRG.58382	MSTRG.58382.1	Hco09968	Hco09968-RA	antisense	intergenic	divergent	upstream
MSTRG.41162	MSTRG.41162.1	Hco24217	Hco24217-RA	antisense	genic	containing	intronic
MSTRG.26994	MSTRG.26994.1	Hco17058	Hco17058-RA	sense	intergenic	same_strand	upstream
MSTRG.44854	MSTRG.44854.1	Hco07669	Hco07669-RA	antisense	genic	overlapping	intronic
MSTRG.59109	MSTRG.59109.2	Hco20115	Hco20115-RA	sense	genic	containing	intronic
MSTRG.26257	MSTRG.26257.1	Hco22330	Hco22330-RA	sense	intergenic	same_strand	upstream
MSTRG.11019	MSTRG.11019.1	Hco01347	Hco01347-RA	sense	genic	containing	intronic
MSTRG.30659	MSTRG.30659.1	Hco04170	Hco04170-RA	antisense	intergenic	convergent	downstream
MSTRG.44875	MSTRG.44875.2	Hco23138	Hco23138-RA	sense	intergenic	same_strand	downstream
MSTRG.19705	MSTRG.19705.1	Hco16375	Hco16375-RA	sense	intergenic	same_strand	downstream
MSTRG.18351	MSTRG.18351.1	Hco03722	Hco03722-RA	sense	intergenic	same_strand	upstream
MSTRG.11349	MSTRG.11349.1	Hco01483	Hco01483-RA	antisense	genic	containing	intronic
MSTRG.43800	MSTRG.43800.1	Hco10093	Hco10093-RA	antisense	intergenic	divergent	upstream
MSTRG.5803	MSTRG.5803.1	Hco05043	Hco05043-RA	antisense	genic	nested	intronic
MSTRG.3250	MSTRG.3250.1	Hco24599	Hco24599-RA	antisense	genic	nested	intronic
MSTRG.6479	MSTRG.6479.4	Hco21236	Hco21236-RA	sense	intergenic	same_strand	downstream
MSTRG.9371	MSTRG.9371.1	Hco09006	Hco09006-RA	sense	genic	nested	intronic
MSTRG.3482	MSTRG.3482.1	Hco01097	Hco01097-RA	sense	intergenic	same_strand	downstream
MSTRG.44570	MSTRG.44570.1	Hco10642	Hco10642-RA	antisense	genic	overlapping	exonic
MSTRG.53645	MSTRG.53645.1	Hco07057	Hco07057-RA	antisense	genic	overlapping	exonic
MSTRG.35510	MSTRG.35510.1	Hco02440	Hco02440-RA	antisense	intergenic	divergent	upstream
MSTRG.32951	MSTRG.32951.1	Hco19036	Hco19036-RA	sense	genic	containing	intronic
MSTRG.27067	MSTRG.27067.1	Hco19229	Hco19229-RA	antisense	genic	nested	intronic
MSTRG.30389	MSTRG.30389.3	Hco23820	Hco23820-RA	sense	intergenic	same_strand	upstream
MSTRG.26365	MSTRG.26365.1	Hco04320	Hco04320-RA	antisense	genic	nested	exonic
MSTRG.36307	MSTRG.36307.1	Hco06908	Hco06908-RA	sense	genic	containing	intronic
MSTRG.15980	MSTRG.15980.1	Hco17353	Hco17353-RA	sense	intergenic	same_strand	upstream
MSTRG.26735	MSTRG.26735.1	Hco17976	Hco17976-RA	sense	genic	nested	intronic
MSTRG.40797	MSTRG.40797.1	Hco08306	Hco08306-RA	antisense	intergenic	convergent	downstream
MSTRG.6547	MSTRG.6547.1	Hco15383	Hco15383-RA	sense	genic	containing	intronic
MSTRG.19635	MSTRG.19635.2	Hco14316	Hco14316-RA	antisense	intergenic	convergent	downstream
MSTRG.58843	MSTRG.58843.5	Hco15673	Hco15673-RA	sense	intergenic	same_strand	downstream
MSTRG.8998	MSTRG.8998.1	Hco08860	Hco08860-RA	antisense	genic	containing	intronic
MSTRG.32068	MSTRG.32068.1	Hco20142	Hco20142-RA	antisense	genic	overlapping	exonic
MSTRG.22895	MSTRG.22895.1	Hco16143	Hco16143-RB	sense	intergenic	same_strand	upstream
MSTRG.20077	MSTRG.20077.2	Hco07743	Hco07743-RA	sense	intergenic	same_strand	downstream
MSTRG.13788	MSTRG.13788.2	Hco19623	Hco19623-RA	sense	genic	containing	intronic
MSTRG.58515	MSTRG.58515.1	Hco10001	Hco10001-RB	antisense	genic	overlapping	exonic
MSTRG.44773	MSTRG.44773.2	Hco07653	Hco07653-RA	antisense	genic	containing	intronic
MSTRG.24201	MSTRG.24201.1	Hco19252	Hco19252-RA	sense	genic	containing	intronic
MSTRG.51214	MSTRG.51214.1	Hco12769	Hco12769-RA	antisense	genic	overlapping	intronic
MSTRG.50539	MSTRG.50539.1	Hco13853	Hco13853-RA	antisense	intergenic	convergent	downstream
MSTRG.51711	MSTRG.51711.1	Hco00815	Hco00815-RB	antisense	genic	nested	exonic
MSTRG.50946	MSTRG.50946.1	Hco24858	Hco24858-RA	antisense	genic	nested	exonic
MSTRG.19603	MSTRG.19603.1	Hco14309	Hco14309-RA	sense	intergenic	same_strand	upstream
MSTRG.14027	MSTRG.14027.1	Hco14468	Hco14468-RA	antisense	genic	overlapping	exonic
MSTRG.16965	MSTRG.16965.1	Hco19673	Hco19673-RA	sense	genic	overlapping	intronic
MSTRG.15015	MSTRG.15015.1	Hco13018	Hco13018-RA	sense	intergenic	same_strand	upstream
MSTRG.6661	MSTRG.6661.1	Hco16527	Hco16527-RA	antisense	intergenic	divergent	upstream
MSTRG.31015	MSTRG.31015.1	Hco23949	Hco23949-RA	sense	intergenic	same_strand	upstream
MSTRG.32258	MSTRG.32258.1	Hco10648	Hco10648-RA	antisense	genic	overlapping	intronic
MSTRG.51461	MSTRG.51461.1	Hco00645	Hco00645-RA	antisense	genic	overlapping	exonic
MSTRG.37148	MSTRG.37148.1	Hco03200	Hco03200-RA	antisense	intergenic	divergent	upstream
MSTRG.36654	MSTRG.36654.1	Hco23726	Hco23726-RA	sense	intergenic	same_strand	downstream
MSTRG.47132	MSTRG.47132.4	Hco15120	Hco15120-RA	antisense	genic	containing	intronic
MSTRG.41890	MSTRG.41890.1	Hco13437	Hco13437-RA	antisense	genic	nested	exonic
MSTRG.49591	MSTRG.49591.1	Hco14228	Hco14228-RD	antisense	genic	overlapping	exonic
MSTRG.32588	MSTRG.32588.1	Hco21904	Hco21904-RA	sense	intergenic	same_strand	downstream
MSTRG.42266	MSTRG.42266.1	Hco24989	Hco24989-RA	antisense	intergenic	divergent	upstream
MSTRG.28225	MSTRG.28225.1	Hco13106	Hco13106-RA	antisense	intergenic	divergent	upstream
MSTRG.38118	MSTRG.38118.9	Hco11917	Hco11917-RA	antisense	intergenic	convergent	downstream
MSTRG.14366	MSTRG.14366.2	Hco11817	Hco11817-RA	sense	intergenic	same_strand	downstream
MSTRG.48579	MSTRG.48579.1	Hco19053	Hco19053-RA	sense	intergenic	same_strand	upstream
MSTRG.13788	MSTRG.13788.5	Hco19621	Hco19621-RA	sense	genic	containing	intronic
MSTRG.17137	MSTRG.17137.1	Hco15718	Hco15718-RA	antisense	intergenic	divergent	upstream
MSTRG.27983	MSTRG.27983.1	Hco22678	Hco22678-RA	antisense	intergenic	divergent	upstream
MSTRG.14240	MSTRG.14240.1	Hco18190	Hco18190-RA	antisense	genic	overlapping	exonic
MSTRG.7870	MSTRG.7870.1	Hco13791	Hco13791-RA	antisense	intergenic	convergent	downstream
MSTRG.2075	MSTRG.2075.7	Hco07379	Hco07379-RB	antisense	intergenic	convergent	downstream
MSTRG.18471	MSTRG.18471.1	Hco03790	Hco03790-RA	sense	genic	containing	intronic
MSTRG.38220	MSTRG.38220.1	Hco11948	Hco11948-RA	antisense	intergenic	divergent	upstream
MSTRG.13925	MSTRG.13925.2	Hco25246	Hco25246-RA	sense	intergenic	same_strand	upstream
MSTRG.45636	MSTRG.45636.2	Hco18364	Hco18364-RA	antisense	genic	containing	intronic
MSTRG.32710	MSTRG.32710.1	Hco23658	Hco23658-RA	sense	intergenic	same_strand	upstream
MSTRG.5753	MSTRG.5753.1	Hco05015	Hco05015-RA	antisense	genic	overlapping	exonic
MSTRG.8763	MSTRG.8763.2	Hco10837	Hco10837-RA	antisense	genic	containing	intronic
MSTRG.32723	MSTRG.32723.2	Hco22662	Hco22662-RA	sense	intergenic	same_strand	downstream
MSTRG.41429	MSTRG.41429.1	Hco10513	Hco10513-RA	antisense	intergenic	convergent	downstream
MSTRG.14364	MSTRG.14364.1	Hco11817	Hco11817-RA	sense	intergenic	same_strand	downstream
MSTRG.50462	MSTRG.50462.5	Hco13841	Hco13841-RA	sense	intergenic	same_strand	downstream
MSTRG.38660	MSTRG.38660.1	Hco19779	Hco19779-RA	antisense	genic	nested	exonic
MSTRG.2939	MSTRG.2939.2	Hco09445	Hco09445-RA	antisense	intergenic	divergent	upstream
MSTRG.14229	MSTRG.14229.3	Hco18193	Hco18193-RA	antisense	genic	containing	intronic
MSTRG.40614	MSTRG.40614.1	Hco20923	Hco20923-RA	antisense	genic	nested	intronic
MSTRG.57710	MSTRG.57710.1	Hco16009	Hco16009-RA	antisense	genic	overlapping	exonic
MSTRG.43527	MSTRG.43527.1	Hco15273	Hco15273-RA	sense	genic	nested	intronic
MSTRG.58139	MSTRG.58139.1	Hco11006	Hco11006-RA	sense	intergenic	same_strand	downstream
MSTRG.56208	MSTRG.56208.1	Hco08293	Hco08293-RA	sense	intergenic	same_strand	downstream
MSTRG.37272	MSTRG.37272.1	Hco03234	Hco03234-RA	antisense	intergenic	divergent	upstream
MSTRG.20645	MSTRG.20645.3	Hco25039	Hco25039-RA	sense	intergenic	same_strand	downstream
MSTRG.27108	MSTRG.27108.1	Hco17077	Hco17077-RA	antisense	genic	overlapping	exonic
MSTRG.28186	MSTRG.28186.2	Hco13096	Hco13096-RA	antisense	genic	containing	intronic
MSTRG.27436	MSTRG.27436.4	Hco21082	Hco21082-RA	antisense	intergenic	convergent	downstream
MSTRG.34500	MSTRG.34500.3	Hco10405	Hco10405-RA	antisense	intergenic	divergent	upstream
MSTRG.16465	MSTRG.16465.2	Hco20737	Hco20737-RA	sense	intergenic	same_strand	upstream
MSTRG.19294	MSTRG.19294.1	Hco22708	Hco22708-RA	sense	genic	containing	intronic
MSTRG.6321	MSTRG.6321.1	Hco21223	Hco21223-RA	sense	intergenic	same_strand	downstream
MSTRG.20853	MSTRG.20853.2	Hco20756	Hco20756-RA	antisense	intergenic	divergent	upstream
MSTRG.22035	MSTRG.22035.1	Hco17786	Hco17786-RA	sense	intergenic	same_strand	upstream
MSTRG.57297	MSTRG.57297.1	Hco06399	Hco06399-RA	antisense	genic	overlapping	intronic
MSTRG.40154	MSTRG.40154.1	Hco24471	Hco24471-RA	sense	genic	containing	intronic
MSTRG.10247	MSTRG.10247.1	Hco13586	Hco13586-RA	antisense	intergenic	divergent	upstream
MSTRG.38470	MSTRG.38470.1	Hco21454	Hco21454-RA	antisense	genic	nested	intronic
MSTRG.23948	MSTRG.23948.7	Hco22515	Hco22515-RA	sense	intergenic	same_strand	upstream
MSTRG.45172	MSTRG.45172.2	Hco06692	Hco06692-RA	antisense	genic	nested	exonic
MSTRG.56369	MSTRG.56369.1	Hco06816	Hco06816-RA	sense	intergenic	same_strand	upstream
MSTRG.12420	MSTRG.12420.1	Hco12924	Hco12924-RA	sense	intergenic	same_strand	upstream
MSTRG.44512	MSTRG.44512.2	Hco24478	Hco24478-RA	sense	genic	containing	intronic
MSTRG.37069	MSTRG.37069.1	Hco03175	Hco03175-RA	sense	intergenic	same_strand	upstream
MSTRG.6524	MSTRG.6524.1	Hco15374	Hco15374-RA	sense	genic	containing	intronic
MSTRG.32289	MSTRG.32289.1	Hco10660	Hco10660-RA	antisense	intergenic	convergent	downstream
MSTRG.33467	MSTRG.33467.1	Hco20813	Hco20813-RA	sense	genic	containing	intronic
MSTRG.56425	MSTRG.56425.1	Hco05656	Hco05656-RA	antisense	genic	overlapping	exonic
MSTRG.5527	MSTRG.5527.1	Hco11209	Hco11209-RA	antisense	intergenic	convergent	downstream
MSTRG.6788	MSTRG.6788.1	Hco16561	Hco16561-RA	sense	intergenic	same_strand	upstream
MSTRG.42192	MSTRG.42192.1	Hco21955	Hco21955-RA	antisense	genic	overlapping	exonic
MSTRG.24209	MSTRG.24209.1	Hco19257	Hco19257-RA	antisense	genic	containing	intronic
MSTRG.23964	MSTRG.23964.1	Hco22519	Hco22519-RA	sense	intergenic	same_strand	upstream
MSTRG.28396	MSTRG.28396.2	Hco19508	Hco19508-RA	sense	intergenic	same_strand	upstream
MSTRG.19158	MSTRG.19158.1	Hco18801	Hco18801-RA	antisense	intergenic	convergent	downstream
MSTRG.7851	MSTRG.7851.4	Hco13776	Hco13776-RA	sense	intergenic	same_strand	upstream
MSTRG.47142	MSTRG.47142.1	Hco15124	Hco15124-RA	antisense	genic	containing	intronic
MSTRG.50622	MSTRG.50622.6	Hco24310	Hco24310-RA	sense	intergenic	same_strand	downstream
MSTRG.38686	MSTRG.38686.1	Hco19328	Hco19328-RA	antisense	genic	overlapping	intronic
MSTRG.25946	MSTRG.25946.1	Hco20495	Hco20495-RA	sense	genic	containing	intronic
MSTRG.31826	MSTRG.31826.1	Hco16341	Hco16341-RA	antisense	intergenic	divergent	upstream
MSTRG.40328	MSTRG.40328.1	Hco21310	Hco21310-RA	sense	genic	containing	intronic
MSTRG.45963	MSTRG.45963.1	Hco12257	Hco12257-RA	antisense	intergenic	convergent	downstream
MSTRG.13824	MSTRG.13824.1	Hco18477	Hco18477-RA	antisense	intergenic	convergent	downstream
MSTRG.36194	MSTRG.36194.1	Hco06874	Hco06874-RA	antisense	intergenic	divergent	upstream
MSTRG.10727	MSTRG.10727.3	Hco12016	Hco12016-RA	sense	intergenic	same_strand	upstream
MSTRG.39907	MSTRG.39907.2	Hco07163	Hco07163-RB	antisense	intergenic	convergent	downstream
MSTRG.52564	MSTRG.52564.1	Hco07514	Hco07514-RA	antisense	intergenic	divergent	upstream
MSTRG.14976	MSTRG.14976.1	Hco23124	Hco23124-RA	sense	intergenic	same_strand	upstream
MSTRG.56567	MSTRG.56567.1	Hco05749	Hco05749-RA	sense	intergenic	same_strand	upstream
MSTRG.33668	MSTRG.33668.1	Hco03932	Hco03932-RA	sense	intergenic	same_strand	downstream
MSTRG.46923	MSTRG.46923.2	Hco24291	Hco24291-RA	sense	intergenic	same_strand	upstream
MSTRG.23806	MSTRG.23806.1	Hco15824	Hco15824-RA	antisense	intergenic	convergent	downstream
MSTRG.7439	MSTRG.7439.2	Hco08544	Hco08544-RB	antisense	genic	nested	intronic
MSTRG.40154	MSTRG.40154.8	Hco24470	Hco24470-RA	sense	genic	containing	intronic
MSTRG.6155	MSTRG.6155.3	Hco20604	Hco20604-RA	sense	intergenic	same_strand	downstream
MSTRG.33126	MSTRG.33126.1	Hco03443	Hco03443-RA	antisense	genic	nested	intronic
MSTRG.13058	MSTRG.13058.5	Hco09748	Hco09748-RA	antisense	intergenic	convergent	downstream
MSTRG.19226	MSTRG.19226.2	Hco22710	Hco22710-RA	sense	intergenic	same_strand	downstream
MSTRG.14533	MSTRG.14533.1	Hco11855	Hco11855-RA	antisense	genic	containing	intronic
MSTRG.38489	MSTRG.38489.1	Hco23510	Hco23510-RA	antisense	intergenic	convergent	downstream
MSTRG.25782	MSTRG.25782.1	Hco17495	Hco17495-RA	antisense	genic	nested	intronic
MSTRG.11147	MSTRG.11147.1	Hco01412	Hco01412-RC	antisense	intergenic	convergent	downstream
MSTRG.32723	MSTRG.32723.3	Hco22662	Hco22662-RA	sense	intergenic	same_strand	downstream
MSTRG.8749	MSTRG.8749.2	Hco10830	Hco10830-RA	sense	genic	containing	intronic
MSTRG.19954	MSTRG.19954.1	Hco23533	Hco23533-RA	sense	genic	containing	intronic
MSTRG.48013	MSTRG.48013.1	Hco02402	Hco02402-RA	antisense	genic	containing	intronic
MSTRG.27227	MSTRG.27227.1	Hco07990	Hco07990-RA	antisense	genic	containing	intronic
MSTRG.36661	MSTRG.36661.1	Hco23726	Hco23726-RA	antisense	intergenic	convergent	downstream
MSTRG.29570	MSTRG.29570.4	Hco01797	Hco01797-RA	antisense	intergenic	divergent	upstream
MSTRG.9971	MSTRG.9971.2	Hco15200	Hco15200-RA	antisense	genic	nested	intronic
MSTRG.58809	MSTRG.58809.4	Hco25144	Hco25144-RA	antisense	intergenic	divergent	upstream
MSTRG.5046	MSTRG.5046.1	Hco16218	Hco16218-RA	sense	genic	nested	intronic
MSTRG.23771	MSTRG.23771.1	Hco15793	Hco15793-RA	antisense	genic	containing	intronic
MSTRG.47216	MSTRG.47216.1	Hco15143	Hco15143-RA	antisense	intergenic	convergent	downstream
MSTRG.50621	MSTRG.50621.13	Hco24310	Hco24310-RA	antisense	intergenic	convergent	downstream
MSTRG.36204	MSTRG.36204.1	Hco06886	Hco06886-RA	antisense	intergenic	convergent	downstream
MSTRG.19539	MSTRG.19539.1	Hco25320	Hco25320-RA	antisense	genic	overlapping	exonic
MSTRG.9552	MSTRG.9552.5	Hco13218	Hco13218-RA	sense	intergenic	same_strand	upstream
MSTRG.23863	MSTRG.23863.1	Hco18015	Hco18015-RA	antisense	genic	containing	intronic
MSTRG.13312	MSTRG.13312.1	Hco09834	Hco09834-RA	antisense	intergenic	convergent	downstream
MSTRG.43525	MSTRG.43525.1	Hco15273	Hco15273-RA	antisense	genic	overlapping	exonic
MSTRG.8747	MSTRG.8747.7	Hco10848	Hco10848-RA	antisense	genic	containing	intronic
MSTRG.24396	MSTRG.24396.1	Hco12572	Hco12572-RA	sense	intergenic	same_strand	downstream
MSTRG.13980	MSTRG.13980.2	Hco14419	Hco14419-RA	antisense	intergenic	convergent	downstream
MSTRG.55743	MSTRG.55743.1	Hco05902	Hco05902-RA	antisense	genic	nested	intronic
MSTRG.17455	MSTRG.17455.2	Hco14860	Hco14860-RA	antisense	intergenic	convergent	downstream
MSTRG.7426	MSTRG.7426.3	Hco08534	Hco08534-RA	antisense	intergenic	divergent	upstream
MSTRG.46396	MSTRG.46396.1	Hco06040	Hco06040-RA	sense	intergenic	same_strand	upstream
MSTRG.40296	MSTRG.40296.1	Hco23923	Hco23923-RA	antisense	intergenic	divergent	upstream
MSTRG.340	MSTRG.340.1	Hco00131	Hco00131-RA	sense	intergenic	same_strand	upstream
MSTRG.2078	MSTRG.2078.1	Hco07379	Hco07379-RB	antisense	intergenic	convergent	downstream
MSTRG.23948	MSTRG.23948.10	Hco22518	Hco22518-RA	sense	intergenic	same_strand	downstream
MSTRG.10688	MSTRG.10688.1	Hco11998	Hco11998-RA	sense	intergenic	same_strand	upstream
MSTRG.15205	MSTRG.15205.1	Hco18669	Hco18669-RA	sense	intergenic	same_strand	upstream
MSTRG.9033	MSTRG.9033.1	Hco08875	Hco08875-RA	sense	intergenic	same_strand	upstream
MSTRG.8589	MSTRG.8589.1	Hco14534	Hco14534-RA	sense	genic	overlapping	intronic
MSTRG.42657	MSTRG.42657.1	Hco22901	Hco22901-RA	sense	intergenic	same_strand	downstream
MSTRG.5970	MSTRG.5970.1	Hco05054	Hco05054-RA	antisense	genic	containing	intronic
MSTRG.2759	MSTRG.2759.1	Hco12818	Hco12818-RA	antisense	intergenic	convergent	downstream
MSTRG.46287	MSTRG.46287.1	Hco05995	Hco05995-RA	sense	intergenic	same_strand	downstream
MSTRG.23654	MSTRG.23654.1	Hco21835	Hco21835-RA	antisense	genic	nested	exonic
MSTRG.58507	MSTRG.58507.1	Hco09996	Hco09996-RA	antisense	intergenic	convergent	downstream
MSTRG.14973	MSTRG.14973.1	Hco23125	Hco23125-RA	sense	genic	containing	intronic
MSTRG.45462	MSTRG.45462.4	Hco18443	Hco18443-RA	sense	genic	containing	intronic
MSTRG.17810	MSTRG.17810.1	Hco21130	Hco21130-RA	sense	intergenic	same_strand	downstream
MSTRG.20160	MSTRG.20160.2	Hco24820	Hco24820-RA	antisense	intergenic	convergent	downstream
MSTRG.21239	MSTRG.21239.2	Hco22796	Hco22796-RA	antisense	genic	containing	intronic
MSTRG.5916	MSTRG.5916.1	Hco24726	Hco24726-RA	antisense	genic	overlapping	intronic
MSTRG.23957	MSTRG.23957.1	Hco22516	Hco22516-RA	antisense	intergenic	convergent	downstream
MSTRG.27765	MSTRG.27765.2	Hco22396	Hco22396-RA	antisense	intergenic	divergent	upstream
MSTRG.51488	MSTRG.51488.1	Hco00661	Hco00661-RA	sense	intergenic	same_strand	downstream
MSTRG.19807	MSTRG.19807.1	Hco18710	Hco18710-RA	sense	intergenic	same_strand	upstream
MSTRG.41463	MSTRG.41463.1	Hco10526	Hco10526-RA	antisense	genic	nested	intronic
MSTRG.4253	MSTRG.4253.1	Hco10741	Hco10741-RA	antisense	intergenic	convergent	downstream
MSTRG.53260	MSTRG.53260.4	Hco16745	Hco16745-RA	sense	genic	containing	intronic
MSTRG.53813	MSTRG.53813.1	Hco07122	Hco07122-RB	sense	intergenic	same_strand	upstream
MSTRG.2046	MSTRG.2046.4	Hco07367	Hco07367-RA	antisense	intergenic	convergent	downstream
MSTRG.38595	MSTRG.38595.1	Hco22227	Hco22227-RA	sense	genic	containing	intronic
MSTRG.43876	MSTRG.43876.1	Hco10115	Hco10115-RA	sense	intergenic	same_strand	upstream
MSTRG.25772	MSTRG.25772.1	Hco23512	Hco23512-RA	antisense	intergenic	convergent	downstream
MSTRG.27247	MSTRG.27247.1	Hco08005	Hco08005-RA	sense	genic	nested	intronic
MSTRG.41150	MSTRG.41150.6	Hco23386	Hco23386-RA	sense	intergenic	same_strand	downstream
MSTRG.35543	MSTRG.35543.2	Hco02458	Hco02458-RA	antisense	genic	overlapping	intronic
MSTRG.44254	MSTRG.44254.1	Hco10580	Hco10580-RA	sense	intergenic	same_strand	downstream
MSTRG.52719	MSTRG.52719.4	Hco23956	Hco23956-RA	sense	intergenic	same_strand	upstream
MSTRG.55185	MSTRG.55185.1	Hco17942	Hco17942-RA	sense	intergenic	same_strand	upstream
MSTRG.53155	MSTRG.53155.1	Hco04536	Hco04536-RA	antisense	intergenic	divergent	upstream
MSTRG.57056	MSTRG.57056.2	Hco06304	Hco06304-RA	antisense	intergenic	convergent	downstream
MSTRG.41060	MSTRG.41060.1	Hco21632	Hco21632-RA	sense	genic	containing	intronic
MSTRG.13848	MSTRG.13848.2	Hco18479	Hco18479-RA	sense	intergenic	same_strand	downstream
MSTRG.24483	MSTRG.24483.2	Hco12591	Hco12591-RA	antisense	intergenic	convergent	downstream
MSTRG.22482	MSTRG.22482.6	Hco21005	Hco21005-RA	sense	intergenic	same_strand	downstream
MSTRG.30304	MSTRG.30304.1	Hco19827	Hco19827-RA	sense	intergenic	same_strand	downstream
MSTRG.7315	MSTRG.7315.1	Hco08489	Hco08489-RA	antisense	genic	containing	intronic
MSTRG.24658	MSTRG.24658.1	Hco12671	Hco12671-RB	antisense	genic	nested	intronic
MSTRG.44507	MSTRG.44507.2	Hco24478	Hco24478-RA	antisense	intergenic	divergent	upstream
MSTRG.17102	MSTRG.17102.1	Hco19680	Hco19680-RA	sense	intergenic	same_strand	upstream
MSTRG.12599	MSTRG.12599.2	Hco18260	Hco18260-RA	sense	intergenic	same_strand	downstream
MSTRG.32748	MSTRG.32748.2	Hco22929	Hco22929-RA	sense	intergenic	same_strand	upstream
MSTRG.52896	MSTRG.52896.1	Hco23844	Hco23844-RA	sense	genic	containing	intronic
MSTRG.48939	MSTRG.48939.1	Hco12893	Hco12893-RA	antisense	genic	nested	intronic
MSTRG.27553	MSTRG.27553.3	Hco23250	Hco23250-RA	sense	genic	containing	intronic
MSTRG.53616	MSTRG.53616.1	Hco07039	Hco07039-RA	antisense	genic	containing	intronic
MSTRG.54507	MSTRG.54507.2	Hco04682	Hco04682-RA	antisense	genic	nested	exonic
MSTRG.28898	MSTRG.28898.1	Hco01546	Hco01546-RA	antisense	intergenic	divergent	upstream
MSTRG.2076	MSTRG.2076.1	Hco07379	Hco07379-RB	sense	intergenic	same_strand	downstream
MSTRG.10116	MSTRG.10116.1	Hco13530	Hco13530-RA	antisense	intergenic	divergent	upstream
MSTRG.58413	MSTRG.58413.1	Hco10012	Hco10012-RA	antisense	genic	overlapping	exonic
MSTRG.32039	MSTRG.32039.1	Hco23232	Hco23232-RA	sense	intergenic	same_strand	upstream
MSTRG.44566	MSTRG.44566.1	Hco10637	Hco10637-RA	antisense	genic	containing	intronic
MSTRG.1296	MSTRG.1296.1	Hco00523	Hco00523-RA	antisense	genic	nested	exonic
MSTRG.45482	MSTRG.45482.2	Hco23990	Hco23990-RA	sense	intergenic	same_strand	upstream
MSTRG.6774	MSTRG.6774.1	Hco16555	Hco16555-RA	sense	intergenic	same_strand	upstream
MSTRG.55579	MSTRG.55579.1	Hco05798	Hco05798-RA	sense	genic	containing	intronic
MSTRG.29897	MSTRG.29897.4	Hco09512	Hco09512-RC	antisense	genic	overlapping	exonic
MSTRG.44018	MSTRG.44018.1	Hco10176	Hco10176-RA	antisense	genic	containing	intronic
MSTRG.14391	MSTRG.14391.1	Hco11814	Hco11814-RA	antisense	genic	overlapping	intronic
MSTRG.33656	MSTRG.33656.1	Hco03908	Hco03908-RA	antisense	intergenic	divergent	upstream
MSTRG.9922	MSTRG.9922.2	Hco15183	Hco15183-RA	sense	intergenic	same_strand	downstream
MSTRG.29181	MSTRG.29181.1	Hco01652	Hco01652-RA	sense	genic	nested	intronic
MSTRG.46029	MSTRG.46029.1	Hco24539	Hco24539-RA	antisense	intergenic	divergent	upstream
MSTRG.50561	MSTRG.50561.1	Hco13868	Hco13868-RA	sense	intergenic	same_strand	downstream
MSTRG.23915	MSTRG.23915.1	Hco22966	Hco22966-RA	antisense	intergenic	convergent	downstream
MSTRG.29436	MSTRG.29436.1	Hco01747	Hco01747-RA	sense	intergenic	same_strand	downstream
MSTRG.51455	MSTRG.51455.1	Hco00640	Hco00640-RA	antisense	intergenic	convergent	downstream
MSTRG.34182	MSTRG.34182.2	Hco22812	Hco22812-RA	sense	intergenic	same_strand	downstream
MSTRG.36689	MSTRG.36689.1	Hco03043	Hco03043-RA	sense	intergenic	same_strand	downstream
MSTRG.38937	MSTRG.38937.1	Hco11307	Hco11307-RA	sense	genic	containing	intronic
MSTRG.7428	MSTRG.7428.1	Hco08535	Hco08535-RA	sense	intergenic	same_strand	downstream
MSTRG.25237	MSTRG.25237.17	Hco17743	Hco17743-RA	sense	genic	containing	intronic
MSTRG.33642	MSTRG.33642.1	Hco03906	Hco03906-RA	sense	intergenic	same_strand	upstream
MSTRG.49264	MSTRG.49264.2	Hco05605	Hco05605-RA	antisense	intergenic	convergent	downstream
MSTRG.16286	MSTRG.16286.1	Hco23193	Hco23193-RA	antisense	intergenic	divergent	upstream
MSTRG.12600	MSTRG.12600.1	Hco18263	Hco18263-RA	antisense	genic	containing	intronic
MSTRG.51536	MSTRG.51536.2	Hco00678	Hco00678-RA	antisense	intergenic	convergent	downstream
MSTRG.20030	MSTRG.20030.1	Hco07725	Hco07725-RA	antisense	genic	nested	intronic
MSTRG.55843	MSTRG.55843.1	Hco24895	Hco24895-RA	sense	intergenic	same_strand	downstream
MSTRG.44576	MSTRG.44576.1	Hco22738	Hco22738-RA	antisense	intergenic	divergent	upstream
MSTRG.30244	MSTRG.30244.1	Hco19566	Hco19566-RA	sense	intergenic	same_strand	upstream
MSTRG.334	MSTRG.334.1	Hco00180	Hco00180-RA	sense	genic	containing	intronic
MSTRG.15006	MSTRG.15006.3	Hco13002	Hco13002-RA	antisense	intergenic	convergent	downstream
MSTRG.17709	MSTRG.17709.1	Hco15346	Hco15346-RA	sense	intergenic	same_strand	downstream
MSTRG.46209	MSTRG.46209.1	Hco05955	Hco05955-RA	antisense	intergenic	divergent	upstream
MSTRG.14599	MSTRG.14599.1	Hco16110	Hco16110-RA	antisense	genic	containing	intronic
MSTRG.17104	MSTRG.17104.1	Hco19681	Hco19681-RB	sense	intergenic	same_strand	downstream
MSTRG.22495	MSTRG.22495.1	Hco21008	Hco21008-RA	antisense	genic	containing	intronic
MSTRG.50651	MSTRG.50651.1	Hco22716	Hco22716-RA	sense	genic	nested	intronic
MSTRG.48850	MSTRG.48850.1	Hco12857	Hco12857-RA	antisense	genic	containing	intronic
MSTRG.50896	MSTRG.50896.1	Hco08683	Hco08683-RA	sense	genic	nested	intronic
MSTRG.27786	MSTRG.27786.3	Hco18228	Hco18228-RA	antisense	intergenic	divergent	upstream
MSTRG.14997	MSTRG.14997.2	Hco12999	Hco12999-RB	sense	intergenic	same_strand	upstream
MSTRG.58396	MSTRG.58396.1	Hco10006	Hco10006-RA	sense	intergenic	same_strand	upstream
MSTRG.17020	MSTRG.17020.1	Hco19696	Hco19696-RA	antisense	intergenic	divergent	upstream
MSTRG.49930	MSTRG.49930.1	Hco14145	Hco14145-RA	antisense	genic	overlapping	intronic
MSTRG.23775	MSTRG.23775.1	Hco15797	Hco15797-RA	sense	genic	containing	intronic
MSTRG.11226	MSTRG.11226.4	Hco01430	Hco01430-RA	antisense	genic	nested	exonic
MSTRG.612	MSTRG.612.1	Hco00280	Hco00280-RA	sense	intergenic	same_strand	upstream
MSTRG.12696	MSTRG.12696.1	Hco16392	Hco16392-RA	sense	intergenic	same_strand	upstream
MSTRG.17684	MSTRG.17684.1	Hco19298	Hco19298-RA	antisense	intergenic	convergent	downstream
MSTRG.346	MSTRG.346.1	Hco00133	Hco00133-RB	antisense	intergenic	divergent	upstream
MSTRG.54996	MSTRG.54996.1	Hco13750	Hco13750-RA	antisense	intergenic	divergent	upstream
MSTRG.18536	MSTRG.18536.1	Hco03819	Hco03819-RA	antisense	genic	overlapping	exonic
MSTRG.50378	MSTRG.50378.1	Hco24116	Hco24116-RA	antisense	intergenic	divergent	upstream
MSTRG.29204	MSTRG.29204.1	Hco01659	Hco01659-RA	antisense	genic	containing	intronic
MSTRG.10052	MSTRG.10052.3	Hco15900	Hco15900-RA	antisense	intergenic	divergent	upstream
MSTRG.18968	MSTRG.18968.6	Hco24700	Hco24700-RA	sense	genic	nested	intronic
MSTRG.47445	MSTRG.47445.3	Hco02182	Hco02182-RA	antisense	intergenic	convergent	downstream
MSTRG.4252	MSTRG.4252.2	Hco10741	Hco10741-RA	sense	intergenic	same_strand	downstream
MSTRG.39591	MSTRG.39591.3	Hco24455	Hco24455-RA	sense	intergenic	same_strand	upstream
MSTRG.45630	MSTRG.45630.4	Hco18387	Hco18387-RA	antisense	genic	containing	intronic
MSTRG.45445	MSTRG.45445.2	Hco22458	Hco22458-RA	antisense	genic	overlapping	exonic
MSTRG.44318	MSTRG.44318.1	Hco10582	Hco10582-RA	sense	intergenic	same_strand	upstream
MSTRG.56643	MSTRG.56643.1	Hco09023	Hco09023-RB	sense	intergenic	same_strand	downstream
MSTRG.7827	MSTRG.7827.2	Hco13768	Hco13768-RA	sense	intergenic	same_strand	downstream
MSTRG.48742	MSTRG.48742.1	Hco24458	Hco24458-RA	sense	intergenic	same_strand	upstream
MSTRG.13980	MSTRG.13980.3	Hco14419	Hco14419-RA	antisense	intergenic	convergent	downstream
MSTRG.46651	MSTRG.46651.1	Hco05216	Hco05216-RA	sense	intergenic	same_strand	upstream
MSTRG.52840	MSTRG.52840.3	Hco17009	Hco17009-RA	sense	intergenic	same_strand	downstream
MSTRG.45069	MSTRG.45069.3	Hco06641	Hco06641-RA	antisense	intergenic	convergent	downstream
MSTRG.32994	MSTRG.32994.1	Hco03346	Hco03346-RA	antisense	genic	overlapping	exonic
MSTRG.16174	MSTRG.16174.1	Hco17654	Hco17654-RA	antisense	intergenic	convergent	downstream
MSTRG.49849	MSTRG.49849.1	Hco24422	Hco24422-RA	sense	intergenic	same_strand	upstream
MSTRG.1075	MSTRG.1075.1	Hco00456	Hco00456-RA	antisense	intergenic	divergent	upstream
MSTRG.20347	MSTRG.20347.1	Hco18827	Hco18827-RA	sense	genic	containing	intronic
MSTRG.51593	MSTRG.51593.1	Hco00713	Hco00713-RA	antisense	intergenic	divergent	upstream
MSTRG.28716	MSTRG.28716.1	Hco20821	Hco20821-RA	antisense	intergenic	divergent	upstream
MSTRG.10209	MSTRG.10209.1	Hco13570	Hco13570-RB	sense	intergenic	same_strand	downstream
MSTRG.14043	MSTRG.14043.3	Hco18156	Hco18156-RA	antisense	intergenic	convergent	downstream
MSTRG.40739	MSTRG.40739.2	Hco24432	Hco24432-RA	sense	intergenic	same_strand	upstream
MSTRG.6161	MSTRG.6161.1	Hco20604	Hco20604-RA	antisense	genic	containing	intronic
MSTRG.54779	MSTRG.54779.1	Hco17920	Hco17920-RA	sense	intergenic	same_strand	downstream
MSTRG.14539	MSTRG.14539.1	Hco11854	Hco11854-RA	antisense	genic	containing	intronic
MSTRG.59235	MSTRG.59235.1	Hco20109	Hco20109-RA	sense	intergenic	same_strand	upstream
MSTRG.40803	MSTRG.40803.2	Hco08309	Hco08309-RA	sense	genic	containing	intronic
MSTRG.42725	MSTRG.42725.1	Hco01895	Hco01895-RA	antisense	genic	overlapping	exonic
MSTRG.6893	MSTRG.6893.1	Hco19539	Hco19539-RA	antisense	intergenic	convergent	downstream
MSTRG.26481	MSTRG.26481.8	Hco04258	Hco04258-RA	antisense	genic	containing	intronic
MSTRG.56729	MSTRG.56729.1	Hco09075	Hco09075-RA	sense	intergenic	same_strand	upstream
MSTRG.51434	MSTRG.51434.1	Hco00636	Hco00636-RA	sense	genic	containing	intronic
MSTRG.24198	MSTRG.24198.1	Hco19253	Hco19253-RA	antisense	genic	containing	intronic
MSTRG.17530	MSTRG.17530.1	Hco19271	Hco19271-RA	sense	intergenic	same_strand	downstream
MSTRG.36648	MSTRG.36648.1	Hco23725	Hco23725-RA	sense	intergenic	same_strand	upstream
MSTRG.29459	MSTRG.29459.1	Hco01761	Hco01761-RA	antisense	genic	nested	intronic
MSTRG.24883	MSTRG.24883.3	Hco16960	Hco16960-RA	sense	intergenic	same_strand	upstream
MSTRG.38988	MSTRG.38988.3	Hco24378	Hco24378-RA	antisense	intergenic	convergent	downstream
MSTRG.24225	MSTRG.24225.1	Hco20511	Hco20511-RA	sense	intergenic	same_strand	upstream
MSTRG.14103	MSTRG.14103.1	Hco25100	Hco25100-RA	antisense	genic	overlapping	exonic
MSTRG.51733	MSTRG.51733.1	Hco00834	Hco00834-RA	sense	intergenic	same_strand	downstream
MSTRG.51145	MSTRG.51145.4	Hco12730	Hco12730-RA	antisense	genic	containing	exonic
MSTRG.46908	MSTRG.46908.1	Hco24291	Hco24291-RA	antisense	intergenic	convergent	downstream
MSTRG.38606	MSTRG.38606.1	Hco22232	Hco22232-RA	sense	genic	overlapping	intronic
MSTRG.16194	MSTRG.16194.1	Hco14544	Hco14544-RA	sense	intergenic	same_strand	upstream
MSTRG.26389	MSTRG.26389.1	Hco04333	Hco04333-RA	antisense	intergenic	convergent	downstream
MSTRG.12691	MSTRG.12691.2	Hco19749	Hco19749-RA	sense	intergenic	same_strand	downstream
MSTRG.6076	MSTRG.6076.2	Hco20598	Hco20598-RA	sense	intergenic	same_strand	downstream
MSTRG.6768	MSTRG.6768.4	Hco16554	Hco16554-RA	antisense	intergenic	divergent	upstream
MSTRG.35768	MSTRG.35768.1	Hco02579	Hco02579-RA	antisense	genic	overlapping	exonic
MSTRG.14374	MSTRG.14374.2	Hco11819	Hco11819-RA	antisense	genic	overlapping	exonic
MSTRG.28108	MSTRG.28108.1	Hco13074	Hco13074-RA	antisense	intergenic	convergent	downstream
MSTRG.18409	MSTRG.18409.1	Hco24678	Hco24678-RA	sense	genic	nested	intronic
MSTRG.50820	MSTRG.50820.1	Hco08668	Hco08668-RA	antisense	intergenic	divergent	upstream
MSTRG.39820	MSTRG.39820.1	Hco22053	Hco22053-RA	sense	genic	containing	intronic
MSTRG.4683	MSTRG.4683.1	Hco10241	Hco10241-RA	antisense	intergenic	divergent	upstream
MSTRG.36227	MSTRG.36227.1	Hco06916	Hco06916-RA	sense	intergenic	same_strand	downstream
MSTRG.10137	MSTRG.10137.1	Hco13535	Hco13535-RA	sense	intergenic	same_strand	downstream
MSTRG.37185	MSTRG.37185.1	Hco03210	Hco03210-RA	antisense	genic	overlapping	exonic
MSTRG.18248	MSTRG.18248.1	Hco03694	Hco03694-RA	sense	genic	containing	intronic
MSTRG.44769	MSTRG.44769.1	Hco07649	Hco07649-RA	sense	intergenic	same_strand	downstream
MSTRG.19848	MSTRG.19848.1	Hco20167	Hco20167-RA	sense	genic	containing	intronic
MSTRG.56014	MSTRG.56014.1	Hco08193	Hco08193-RA	sense	intergenic	same_strand	upstream
MSTRG.14213	MSTRG.14213.1	Hco11787	Hco11787-RA	antisense	genic	overlapping	exonic
MSTRG.33636	MSTRG.33636.2	Hco03906	Hco03906-RA	sense	genic	overlapping	intronic
MSTRG.44892	MSTRG.44892.3	Hco24509	Hco24509-RA	sense	intergenic	same_strand	upstream
MSTRG.13569	MSTRG.13569.1	Hco17365	Hco17365-RA	antisense	intergenic	divergent	upstream
MSTRG.45713	MSTRG.45713.8	Hco18431	Hco18431-RA	antisense	genic	containing	intronic
MSTRG.782	MSTRG.782.2	Hco00354	Hco00354-RA	antisense	intergenic	divergent	upstream
MSTRG.53145	MSTRG.53145.2	Hco04532	Hco04532-RA	sense	genic	containing	intronic
MSTRG.45085	MSTRG.45085.1	Hco06643	Hco06643-RA	sense	genic	containing	intronic
MSTRG.48476	MSTRG.48476.1	Hco24303	Hco24303-RA	antisense	intergenic	divergent	upstream
MSTRG.23769	MSTRG.23769.9	Hco15797	Hco15797-RA	sense	genic	containing	intronic
MSTRG.25351	MSTRG.25351.1	Hco15531	Hco15531-RA	antisense	intergenic	divergent	upstream
MSTRG.47066	MSTRG.47066.3	Hco15107	Hco15107-RA	antisense	intergenic	convergent	downstream
MSTRG.56723	MSTRG.56723.1	Hco09066	Hco09066-RA	sense	genic	nested	intronic
MSTRG.27102	MSTRG.27102.2	Hco17077	Hco17077-RA	antisense	genic	overlapping	exonic
MSTRG.20134	MSTRG.20134.1	Hco07759	Hco07759-RA	antisense	genic	overlapping	exonic
MSTRG.27631	MSTRG.27631.1	Hco24887	Hco24887-RA	sense	genic	nested	intronic
MSTRG.42962	MSTRG.42962.2	Hco01985	Hco01985-RA	antisense	genic	overlapping	exonic
MSTRG.50172	MSTRG.50172.1	Hco15445	Hco15445-RA	antisense	intergenic	divergent	upstream
MSTRG.32074	MSTRG.32074.1	Hco23752	Hco23752-RA	antisense	genic	containing	intronic
MSTRG.50448	MSTRG.50448.1	Hco13836	Hco13836-RA	antisense	genic	overlapping	intronic
MSTRG.16223	MSTRG.16223.1	Hco14562	Hco14562-RA	antisense	genic	overlapping	exonic
MSTRG.41731	MSTRG.41731.2	Hco13386	Hco13386-RA	antisense	intergenic	divergent	upstream
MSTRG.23956	MSTRG.23956.2	Hco22517	Hco22517-RA	sense	genic	containing	intronic
MSTRG.10169	MSTRG.10169.2	Hco13546	Hco13546-RA	sense	genic	nested	intronic
MSTRG.5555	MSTRG.5555.1	Hco11211	Hco11211-RA	antisense	intergenic	convergent	downstream
MSTRG.14525	MSTRG.14525.1	Hco24959	Hco24959-RA	antisense	genic	containing	intronic
MSTRG.13726	MSTRG.13726.2	Hco12147	Hco12147-RB	sense	intergenic	same_strand	downstream
MSTRG.24909	MSTRG.24909.1	Hco22767	Hco22767-RA	antisense	intergenic	convergent	downstream
MSTRG.27338	MSTRG.27338.1	Hco08090	Hco08090-RA	antisense	genic	containing	intronic
MSTRG.35318	MSTRG.35318.1	Hco23213	Hco23213-RA	antisense	intergenic	divergent	upstream
MSTRG.35954	MSTRG.35954.1	Hco19640	Hco19640-RA	sense	intergenic	same_strand	downstream
MSTRG.26234	MSTRG.26234.1	Hco22317	Hco22317-RA	sense	intergenic	same_strand	downstream
MSTRG.50782	MSTRG.50782.1	Hco08656	Hco08656-RA	antisense	genic	nested	exonic
MSTRG.23083	MSTRG.23083.1	Hco23316	Hco23316-RA	antisense	intergenic	convergent	downstream
MSTRG.54591	MSTRG.54591.1	Hco04708	Hco04708-RB	sense	intergenic	same_strand	upstream
MSTRG.23700	MSTRG.23700.1	Hco17998	Hco17998-RA	antisense	genic	nested	intronic
MSTRG.15964	MSTRG.15964.2	Hco17352	Hco17352-RA	antisense	genic	nested	intronic
MSTRG.17955	MSTRG.17955.1	Hco03601	Hco03601-RA	sense	genic	nested	intronic
MSTRG.22467	MSTRG.22467.1	Hco20991	Hco20991-RA	sense	genic	containing	intronic
MSTRG.17639	MSTRG.17639.3	Hco19273	Hco19273-RA	sense	intergenic	same_strand	downstream
MSTRG.42162	MSTRG.42162.1	Hco21954	Hco21954-RA	antisense	intergenic	convergent	downstream
MSTRG.5726	MSTRG.5726.1	Hco24723	Hco24723-RA	sense	genic	nested	intronic
MSTRG.6826	MSTRG.6826.1	Hco08125	Hco08125-RA	sense	intergenic	same_strand	upstream
MSTRG.36277	MSTRG.36277.1	Hco06946	Hco06946-RA	antisense	genic	nested	exonic
MSTRG.48689	MSTRG.48689.3	Hco19065	Hco19065-RA	antisense	intergenic	divergent	upstream
MSTRG.33786	MSTRG.33786.1	Hco03973	Hco03973-RA	antisense	genic	nested	intronic
MSTRG.32142	MSTRG.32142.1	Hco20462	Hco20462-RB	sense	genic	overlapping	intronic
MSTRG.8214	MSTRG.8214.2	Hco07880	Hco07880-RA	antisense	intergenic	convergent	downstream
MSTRG.16525	MSTRG.16525.1	Hco02856	Hco02856-RA	sense	intergenic	same_strand	upstream
MSTRG.23948	MSTRG.23948.5	Hco22515	Hco22515-RA	sense	intergenic	same_strand	upstream
MSTRG.38659	MSTRG.38659.1	Hco19779	Hco19779-RB	antisense	genic	overlapping	exonic
MSTRG.23945	MSTRG.23945.1	Hco22516	Hco22516-RA	antisense	genic	containing	intronic
MSTRG.41012	MSTRG.41012.1	Hco19858	Hco19858-RA	antisense	genic	overlapping	exonic
MSTRG.39591	MSTRG.39591.2	Hco24455	Hco24455-RA	sense	intergenic	same_strand	upstream
MSTRG.32007	MSTRG.32007.1	Hco23747	Hco23747-RA	sense	intergenic	same_strand	upstream
MSTRG.22469	MSTRG.22469.1	Hco20992	Hco20992-RA	sense	genic	overlapping	intronic
MSTRG.49564	MSTRG.49564.1	Hco14215	Hco14215-RA	sense	intergenic	same_strand	downstream
MSTRG.5362	MSTRG.5362.2	Hco11135	Hco11135-RA	antisense	intergenic	convergent	downstream
MSTRG.47197	MSTRG.47197.2	Hco15143	Hco15143-RA	sense	intergenic	same_strand	downstream
MSTRG.8755	MSTRG.8755.8	Hco10843	Hco10843-RA	antisense	genic	containing	intronic
MSTRG.52916	MSTRG.52916.1	Hco24046	Hco24046-RA	sense	intergenic	same_strand	downstream
MSTRG.13964	MSTRG.13964.1	Hco14409	Hco14409-RA	antisense	genic	containing	intronic
MSTRG.36241	MSTRG.36241.5	Hco06925	Hco06925-RA	sense	intergenic	same_strand	downstream
MSTRG.55173	MSTRG.55173.2	Hco17939	Hco17939-RA	antisense	genic	containing	intronic
MSTRG.34738	MSTRG.34738.1	Hco19005	Hco19005-RA	antisense	genic	overlapping	intronic
MSTRG.34519	MSTRG.34519.1	Hco23958	Hco23958-RA	antisense	genic	overlapping	exonic
MSTRG.51248	MSTRG.51248.1	Hco23797	Hco23797-RA	sense	genic	nested	intronic
MSTRG.28043	MSTRG.28043.6	Hco13056	Hco13056-RA	antisense	genic	containing	intronic
MSTRG.43871	MSTRG.43871.1	Hco10113	Hco10113-RA	sense	genic	nested	intronic
MSTRG.34517	MSTRG.34517.1	Hco23958	Hco23958-RA	antisense	genic	overlapping	exonic
MSTRG.25237	MSTRG.25237.33	Hco25236	Hco25236-RA	antisense	genic	nested	intronic
MSTRG.14971	MSTRG.14971.1	Hco23125	Hco23125-RA	antisense	genic	containing	intronic
MSTRG.26617	MSTRG.26617.1	Hco04407	Hco04407-RA	sense	intergenic	same_strand	downstream
MSTRG.5732	MSTRG.5732.1	Hco05002	Hco05002-RA	sense	genic	containing	intronic
MSTRG.3445	MSTRG.3445.2	Hco01082	Hco01082-RA	sense	intergenic	same_strand	downstream
MSTRG.34764	MSTRG.34764.1	Hco23033	Hco23033-RA	antisense	genic	containing	intronic
MSTRG.2116	MSTRG.2116.1	Hco24816	Hco24816-RA	antisense	genic	overlapping	exonic
MSTRG.45446	MSTRG.45446.1	Hco22459	Hco22459-RA	antisense	genic	overlapping	exonic
MSTRG.23843	MSTRG.23843.1	Hco18001	Hco18001-RA	antisense	intergenic	divergent	upstream
MSTRG.35572	MSTRG.35572.1	Hco02473	Hco02473-RB	antisense	intergenic	convergent	downstream
MSTRG.48399	MSTRG.48399.3	Hco24498	Hco24498-RA	antisense	intergenic	divergent	upstream
MSTRG.15631	MSTRG.15631.1	Hco09627	Hco09627-RA	antisense	genic	overlapping	exonic
MSTRG.34753	MSTRG.34753.2	Hco23029	Hco23029-RA	antisense	intergenic	convergent	downstream
MSTRG.16189	MSTRG.16189.1	Hco14541	Hco14541-RA	sense	intergenic	same_strand	downstream
MSTRG.51879	MSTRG.51879.1	Hco00906	Hco00906-RA	antisense	genic	nested	intronic
MSTRG.27186	MSTRG.27186.1	Hco07997	Hco07997-RA	sense	intergenic	same_strand	upstream
MSTRG.41014	MSTRG.41014.1	Hco19858	Hco19858-RA	antisense	genic	overlapping	exonic
MSTRG.30903	MSTRG.30903.1	Hco21858	Hco21858-RA	antisense	intergenic	divergent	upstream
MSTRG.14090	MSTRG.14090.1	Hco14443	Hco14443-RA	antisense	genic	overlapping	intronic
MSTRG.13592	MSTRG.13592.5	Hco17375	Hco17375-RA	sense	intergenic	same_strand	upstream
MSTRG.14537	MSTRG.14537.1	Hco11858	Hco11858-RA	antisense	genic	containing	intronic
MSTRG.50897	MSTRG.50897.1	Hco08685	Hco08685-RA	antisense	genic	containing	intronic
MSTRG.50821	MSTRG.50821.1	Hco08667	Hco08667-RA	sense	intergenic	same_strand	upstream
MSTRG.45642	MSTRG.45642.1	Hco18376	Hco18376-RA	sense	genic	containing	intronic
MSTRG.55178	MSTRG.55178.2	Hco17939	Hco17939-RA	antisense	intergenic	convergent	downstream
MSTRG.57685	MSTRG.57685.1	Hco15988	Hco15988-RA	antisense	intergenic	divergent	upstream
MSTRG.10314	MSTRG.10314.1	Hco25188	Hco25188-RA	sense	genic	nested	intronic
MSTRG.35155	MSTRG.35155.1	Hco22631	Hco22631-RA	sense	intergenic	same_strand	downstream
MSTRG.9068	MSTRG.9068.1	Hco08888	Hco08888-RA	sense	genic	containing	intronic
MSTRG.10168	MSTRG.10168.3	Hco13546	Hco13546-RA	antisense	genic	nested	intronic
MSTRG.11028	MSTRG.11028.3	Hco01348	Hco01348-RA	sense	genic	containing	intronic
MSTRG.4678	MSTRG.4678.1	Hco10241	Hco10241-RA	antisense	intergenic	divergent	upstream
MSTRG.9774	MSTRG.9774.1	Hco19862	Hco19862-RA	antisense	genic	containing	intronic
MSTRG.46518	MSTRG.46518.1	Hco24320	Hco24320-RA	antisense	genic	containing	intronic
MSTRG.1293	MSTRG.1293.26	Hco00524	Hco00524-RA	antisense	intergenic	convergent	downstream
MSTRG.11075	MSTRG.11075.1	Hco01368	Hco01368-RA	antisense	intergenic	divergent	upstream
MSTRG.40695	MSTRG.40695.1	Hco24162	Hco24162-RA	antisense	genic	containing	intronic
MSTRG.27794	MSTRG.27794.1	Hco18228	Hco18228-RA	sense	intergenic	same_strand	upstream
MSTRG.17455	MSTRG.17455.3	Hco14861	Hco14861-RA	antisense	intergenic	divergent	upstream
MSTRG.36433	MSTRG.36433.1	Hco06984	Hco06984-RA	sense	genic	containing	intronic
MSTRG.44170	MSTRG.44170.1	Hco23701	Hco23701-RA	sense	genic	nested	intronic
MSTRG.32580	MSTRG.32580.3	Hco21903	Hco21903-RA	sense	intergenic	same_strand	upstream
MSTRG.26504	MSTRG.26504.1	Hco04274	Hco04274-RA	antisense	genic	containing	intronic
MSTRG.33655	MSTRG.33655.1	Hco03908	Hco03908-RA	sense	intergenic	same_strand	upstream
MSTRG.41864	MSTRG.41864.1	Hco13431	Hco13431-RA	antisense	intergenic	convergent	downstream
MSTRG.34657	MSTRG.34657.1	Hco20573	Hco20573-RA	antisense	intergenic	divergent	upstream
MSTRG.47438	MSTRG.47438.1	Hco02189	Hco02189-RA	antisense	genic	containing	intronic
MSTRG.21196	MSTRG.21196.1	Hco17556	Hco17556-RA	sense	genic	containing	intronic
MSTRG.40103	MSTRG.40103.1	Hco07217	Hco07217-RB	antisense	genic	overlapping	exonic
MSTRG.52152	MSTRG.52152.1	Hco24448	Hco24448-RA	sense	intergenic	same_strand	downstream
MSTRG.56751	MSTRG.56751.1	Hco09062	Hco09062-RA	antisense	genic	overlapping	exonic
MSTRG.2680	MSTRG.2680.1	Hco12780	Hco12780-RA	antisense	intergenic	convergent	downstream
MSTRG.12503	MSTRG.12503.2	Hco12963	Hco12963-RA	antisense	genic	overlapping	exonic
MSTRG.45523	MSTRG.45523.1	Hco20650	Hco20650-RA	antisense	genic	containing	intronic
MSTRG.33085	MSTRG.33085.1	Hco03419	Hco03419-RA	antisense	genic	overlapping	exonic
MSTRG.54068	MSTRG.54068.1	Hco17407	Hco17407-RA	sense	intergenic	same_strand	upstream
MSTRG.56185	MSTRG.56185.1	Hco06733	Hco06733-RA	antisense	intergenic	divergent	upstream
MSTRG.18594	MSTRG.18594.1	Hco03836	Hco03836-RC	sense	genic	containing	intronic
MSTRG.48947	MSTRG.48947.1	Hco12898	Hco12898-RA	sense	intergenic	same_strand	downstream
MSTRG.31114	MSTRG.31114.2	Hco20130	Hco20130-RA	antisense	intergenic	convergent	downstream
MSTRG.35391	MSTRG.35391.2	Hco23566	Hco23566-RA	antisense	intergenic	convergent	downstream
MSTRG.24862	MSTRG.24862.1	Hco18980	Hco18980-RA	sense	genic	containing	intronic
MSTRG.12787	MSTRG.12787.1	Hco16411	Hco16411-RA	antisense	genic	containing	intronic
MSTRG.14419	MSTRG.14419.1	Hco11829	Hco11829-RA	antisense	intergenic	divergent	upstream
MSTRG.38140	MSTRG.38140.1	Hco11921	Hco11921-RB	sense	intergenic	same_strand	upstream
MSTRG.30500	MSTRG.30500.1	Hco04099	Hco04099-RB	antisense	intergenic	convergent	downstream
MSTRG.53341	MSTRG.53341.1	Hco16767	Hco16767-RA	antisense	intergenic	divergent	upstream
MSTRG.8691	MSTRG.8691.1	Hco15625	Hco15625-RA	sense	genic	nested	intronic
MSTRG.29723	MSTRG.29723.2	Hco24620	Hco24620-RA	antisense	genic	nested	intronic
MSTRG.25204	MSTRG.25204.1	Hco22187	Hco22187-RA	antisense	intergenic	divergent	upstream
MSTRG.39816	MSTRG.39816.1	Hco22052	Hco22052-RA	antisense	genic	overlapping	intronic
MSTRG.52138	MSTRG.52138.1	Hco14400	Hco14400-RA	antisense	genic	overlapping	intronic
MSTRG.17556	MSTRG.17556.1	Hco19301	Hco19301-RA	sense	genic	containing	intronic
MSTRG.45643	MSTRG.45643.1	Hco18371	Hco18371-RA	antisense	genic	containing	intronic
MSTRG.58532	MSTRG.58532.1	Hco10061	Hco10061-RA	antisense	genic	nested	exonic
MSTRG.23858	MSTRG.23858.2	Hco18014	Hco18014-RA	antisense	genic	overlapping	exonic
MSTRG.16928	MSTRG.16928.1	Hco20398	Hco20398-RA	antisense	genic	overlapping	exonic
MSTRG.8755	MSTRG.8755.1	Hco10839	Hco10839-RA	sense	genic	containing	intronic
MSTRG.29425	MSTRG.29425.1	Hco01746	Hco01746-RA	sense	intergenic	same_strand	downstream
MSTRG.19633	MSTRG.19633.2	Hco14316	Hco14316-RA	sense	intergenic	same_strand	downstream
MSTRG.18937	MSTRG.18937.1	Hco02739	Hco02739-RA	antisense	genic	overlapping	exonic
MSTRG.54175	MSTRG.54175.1	Hco25196	Hco25196-RA	sense	genic	nested	intronic
MSTRG.26616	MSTRG.26616.1	Hco04409	Hco04409-RA	antisense	genic	containing	exonic
MSTRG.26616	MSTRG.26616.6	Hco04407	Hco04407-RA	sense	intergenic	same_strand	downstream
MSTRG.58024	MSTRG.58024.1	Hco10934	Hco10934-RA	sense	genic	containing	intronic
MSTRG.27400	MSTRG.27400.2	Hco22307	Hco22307-RA	sense	intergenic	same_strand	upstream
MSTRG.36436	MSTRG.36436.1	Hco24844	Hco24844-RA	antisense	genic	nested	intronic
MSTRG.26917	MSTRG.26917.1	Hco23116	Hco23116-RA	sense	intergenic	same_strand	upstream
MSTRG.12242	MSTRG.12242.1	Hco17903	Hco17903-RA	antisense	intergenic	convergent	downstream
MSTRG.2031	MSTRG.2031.1	Hco15078	Hco15078-RA	antisense	genic	nested	intronic
MSTRG.39703	MSTRG.39703.1	Hco23988	Hco23988-RA	sense	intergenic	same_strand	downstream
MSTRG.58843	MSTRG.58843.4	Hco15673	Hco15673-RA	sense	intergenic	same_strand	downstream
MSTRG.23848	MSTRG.23848.1	Hco18003	Hco18003-RA	antisense	genic	nested	exonic
MSTRG.43684	MSTRG.43684.1	Hco23926	Hco23926-RA	sense	intergenic	same_strand	downstream
MSTRG.54683	MSTRG.54683.1	Hco04738	Hco04738-RA	antisense	genic	nested	intronic
MSTRG.40149	MSTRG.40149.4	Hco24470	Hco24470-RA	sense	genic	containing	intronic
MSTRG.28569	MSTRG.28569.1	Hco22047	Hco22047-RA	antisense	genic	containing	intronic
MSTRG.51346	MSTRG.51346.1	Hco00573	Hco00573-RB	sense	genic	containing	intronic
MSTRG.15874	MSTRG.15874.1	Hco17328	Hco17328-RA	sense	intergenic	same_strand	downstream
MSTRG.48112	MSTRG.48112.1	Hco16639	Hco16639-RB	sense	genic	nested	intronic
MSTRG.28598	MSTRG.28598.1	Hco21788	Hco21788-RA	antisense	intergenic	convergent	downstream
MSTRG.17375	MSTRG.17375.2	Hco15584	Hco15584-RA	antisense	intergenic	convergent	downstream
MSTRG.12545	MSTRG.12545.1	Hco18255	Hco18255-RA	sense	intergenic	same_strand	upstream
MSTRG.46780	MSTRG.46780.1	Hco05278	Hco05278-RA	antisense	genic	overlapping	intronic
MSTRG.9022	MSTRG.9022.1	Hco08873	Hco08873-RA	sense	intergenic	same_strand	downstream
MSTRG.51145	MSTRG.51145.7	Hco12729	Hco12729-RA	antisense	genic	containing	intronic
MSTRG.39569	MSTRG.39569.2	Hco23827	Hco23827-RA	sense	intergenic	same_strand	downstream
MSTRG.4271	MSTRG.4271.1	Hco17679	Hco17679-RA	sense	genic	containing	intronic
MSTRG.45069	MSTRG.45069.2	Hco06641	Hco06641-RA	antisense	intergenic	convergent	downstream
MSTRG.34210	MSTRG.34210.1	Hco22817	Hco22817-RA	sense	intergenic	same_strand	upstream
MSTRG.55839	MSTRG.55839.1	Hco09880	Hco09880-RA	antisense	intergenic	divergent	upstream
MSTRG.44055	MSTRG.44055.1	Hco21887	Hco21887-RA	sense	genic	containing	intronic
MSTRG.1465	MSTRG.1465.1	Hco06083	Hco06083-RB	antisense	intergenic	divergent	upstream
MSTRG.33574	MSTRG.33574.1	Hco03878	Hco03878-RA	antisense	intergenic	convergent	downstream
MSTRG.44812	MSTRG.44812.1	Hco07684	Hco07684-RA	antisense	intergenic	convergent	downstream
MSTRG.7986	MSTRG.7986.1	Hco17861	Hco17861-RA	antisense	genic	overlapping	exonic
MSTRG.46935	MSTRG.46935.1	Hco24045	Hco24045-RA	sense	genic	containing	intronic
MSTRG.50838	MSTRG.50838.5	Hco08671	Hco08671-RA	antisense	intergenic	convergent	downstream
MSTRG.3378	MSTRG.3378.1	Hco01027	Hco01027-RA	antisense	genic	nested	exonic
MSTRG.26964	MSTRG.26964.1	Hco17389	Hco17389-RB	antisense	intergenic	divergent	upstream
MSTRG.44512	MSTRG.44512.4	Hco24480	Hco24480-RA	sense	genic	containing	intronic
MSTRG.20738	MSTRG.20738.1	Hco20301	Hco20301-RA	antisense	genic	overlapping	intronic
MSTRG.53631	MSTRG.53631.1	Hco24808	Hco24808-RA	antisense	genic	nested	exonic
MSTRG.39452	MSTRG.39452.1	Hco04851	Hco04851-RA	sense	intergenic	same_strand	downstream
MSTRG.34605	MSTRG.34605.1	Hco19946	Hco19946-RA	antisense	intergenic	convergent	downstream
MSTRG.38988	MSTRG.38988.1	Hco24378	Hco24378-RA	antisense	intergenic	convergent	downstream
MSTRG.4726	MSTRG.4726.1	Hco10286	Hco10286-RA	sense	intergenic	same_strand	upstream
MSTRG.11013	MSTRG.11013.1	Hco01342	Hco01342-RA	antisense	intergenic	convergent	downstream
MSTRG.7871	MSTRG.7871.2	Hco13790	Hco13790-RA	antisense	intergenic	divergent	upstream
MSTRG.24524	MSTRG.24524.1	Hco12612	Hco12612-RA	antisense	genic	nested	intronic
MSTRG.18982	MSTRG.18982.1	Hco02764	Hco02764-RA	antisense	genic	containing	intronic
MSTRG.48934	MSTRG.48934.1	Hco12896	Hco12896-RA	antisense	genic	overlapping	exonic
MSTRG.6902	MSTRG.6902.1	Hco19551	Hco19551-RC	antisense	genic	overlapping	intronic
MSTRG.24363	MSTRG.24363.1	Hco19705	Hco19705-RA	antisense	intergenic	divergent	upstream
MSTRG.44386	MSTRG.44386.1	Hco10575	Hco10575-RA	antisense	genic	overlapping	exonic
MSTRG.14966	MSTRG.14966.3	Hco23124	Hco23124-RA	sense	intergenic	same_strand	upstream
MSTRG.40568	MSTRG.40568.6	Hco11635	Hco11635-RA	sense	intergenic	same_strand	upstream
MSTRG.24763	MSTRG.24763.2	Hco20837	Hco20837-RA	antisense	intergenic	convergent	downstream
MSTRG.40110	MSTRG.40110.1	Hco24436	Hco24436-RA	sense	genic	containing	intronic
MSTRG.52889	MSTRG.52889.1	Hco24546	Hco24546-RA	sense	intergenic	same_strand	upstream
MSTRG.26122	MSTRG.26122.1	Hco20169	Hco20169-RA	antisense	genic	nested	exonic
MSTRG.33679	MSTRG.33679.1	Hco03933	Hco03933-RA	sense	intergenic	same_strand	downstream
MSTRG.569	MSTRG.569.2	Hco00259	Hco00259-RA	antisense	genic	overlapping	exonic
MSTRG.37054	MSTRG.37054.2	Hco03172	Hco03172-RA	antisense	genic	nested	intronic
MSTRG.19515	MSTRG.19515.1	Hco21390	Hco21390-RA	antisense	intergenic	divergent	upstream
MSTRG.55501	MSTRG.55501.1	Hco24793	Hco24793-RA	sense	intergenic	same_strand	upstream
MSTRG.48736	MSTRG.48736.10	Hco24458	Hco24458-RA	antisense	intergenic	divergent	upstream
MSTRG.2070	MSTRG.2070.1	Hco07380	Hco07380-RA	sense	intergenic	same_strand	downstream
MSTRG.52047	MSTRG.52047.1	Hco00801	Hco00801-RA	antisense	genic	overlapping	exonic
MSTRG.54312	MSTRG.54312.1	Hco04587	Hco04587-RA	antisense	genic	nested	intronic
MSTRG.26853	MSTRG.26853.1	Hco17819	Hco17819-RA	sense	intergenic	same_strand	downstream
MSTRG.44280	MSTRG.44280.1	Hco10581	Hco10581-RA	antisense	intergenic	convergent	downstream
MSTRG.30312	MSTRG.30312.1	Hco19822	Hco19822-RC	antisense	intergenic	divergent	upstream
MSTRG.50457	MSTRG.50457.1	Hco13839	Hco13839-RA	antisense	genic	nested	intronic
MSTRG.7827	MSTRG.7827.4	Hco13768	Hco13768-RA	sense	genic	containing	intronic
MSTRG.38412	MSTRG.38412.1	Hco11992	Hco11992-RA	antisense	genic	overlapping	exonic
MSTRG.26481	MSTRG.26481.6	Hco04258	Hco04258-RA	antisense	genic	containing	intronic
MSTRG.40262	MSTRG.40262.1	Hco23025	Hco23025-RB	sense	genic	nested	intronic
MSTRG.13798	MSTRG.13798.1	Hco25287	Hco25287-RA	sense	genic	nested	intronic
MSTRG.8267	MSTRG.8267.2	Hco07912	Hco07912-RA	antisense	intergenic	convergent	downstream
MSTRG.50900	MSTRG.50900.1	Hco08685	Hco08685-RA	antisense	genic	overlapping	exonic
MSTRG.44254	MSTRG.44254.2	Hco10580	Hco10580-RA	sense	intergenic	same_strand	downstream
MSTRG.14967	MSTRG.14967.3	Hco23126	Hco23126-RA	antisense	intergenic	divergent	upstream
MSTRG.39100	MSTRG.39100.1	Hco23864	Hco23864-RA	sense	intergenic	same_strand	downstream
MSTRG.26212	MSTRG.26212.1	Hco04219	Hco04219-RA	sense	intergenic	same_strand	upstream
MSTRG.2684	MSTRG.2684.2	Hco12782	Hco12782-RA	sense	intergenic	same_strand	upstream
MSTRG.23864	MSTRG.23864.1	Hco18015	Hco18015-RA	antisense	genic	containing	intronic
MSTRG.53234	MSTRG.53234.1	Hco24538	Hco24538-RA	sense	intergenic	same_strand	upstream
MSTRG.52148	MSTRG.52148.1	Hco24462	Hco24462-RA	sense	intergenic	same_strand	upstream
MSTRG.4899	MSTRG.4899.2	Hco16171	Hco16171-RA	antisense	intergenic	divergent	upstream
MSTRG.34967	MSTRG.34967.2	Hco09288	Hco09288-RA	antisense	genic	nested	exonic
MSTRG.45540	MSTRG.45540.1	Hco20653	Hco20653-RA	sense	genic	containing	intronic
MSTRG.41536	MSTRG.41536.1	Hco10543	Hco10543-RA	antisense	genic	overlapping	exonic
MSTRG.49441	MSTRG.49441.1	Hco22265	Hco22265-RA	antisense	genic	nested	intronic
MSTRG.51052	MSTRG.51052.1	Hco12701	Hco12701-RA	antisense	genic	containing	intronic
MSTRG.3011	MSTRG.3011.1	Hco09464	Hco09464-RA	antisense	genic	nested	exonic
MSTRG.28186	MSTRG.28186.1	Hco13095	Hco13095-RA	antisense	intergenic	divergent	upstream
MSTRG.52364	MSTRG.52364.3	Hco24441	Hco24441-RA	sense	intergenic	same_strand	downstream
MSTRG.58526	MSTRG.58526.1	Hco10070	Hco10070-RA	antisense	intergenic	convergent	downstream
MSTRG.20146	MSTRG.20146.1	Hco07768	Hco07768-RA	antisense	genic	overlapping	intronic
MSTRG.40739	MSTRG.40739.4	Hco24432	Hco24432-RA	sense	intergenic	same_strand	upstream
MSTRG.38394	MSTRG.38394.1	Hco11985	Hco11985-RA	antisense	intergenic	convergent	downstream
MSTRG.59115	MSTRG.59115.1	Hco20115	Hco20115-RA	antisense	genic	containing	intronic
MSTRG.50937	MSTRG.50937.1	Hco08719	Hco08719-RA	antisense	intergenic	divergent	upstream
MSTRG.29129	MSTRG.29129.2	Hco01632	Hco01632-RA	antisense	intergenic	divergent	upstream
MSTRG.5504	MSTRG.5504.1	Hco11180	Hco11180-RA	antisense	genic	nested	intronic
MSTRG.40961	MSTRG.40961.1	Hco08414	Hco08414-RA	sense	genic	containing	intronic
MSTRG.35043	MSTRG.35043.1	Hco09325	Hco09325-RA	antisense	genic	overlapping	exonic
MSTRG.30076	MSTRG.30076.3	Hco20957	Hco20957-RA	antisense	intergenic	convergent	downstream
MSTRG.34136	MSTRG.34136.1	Hco18984	Hco18984-RA	antisense	genic	overlapping	exonic
MSTRG.30392	MSTRG.30392.1	Hco23821	Hco23821-RA	antisense	intergenic	divergent	upstream
MSTRG.717	MSTRG.717.2	Hco00337	Hco00337-RA	sense	genic	containing	intronic
MSTRG.49515	MSTRG.49515.1	Hco14207	Hco14207-RA	antisense	genic	nested	intronic
MSTRG.46070	MSTRG.46070.1	Hco22405	Hco22405-RA	antisense	intergenic	convergent	downstream
MSTRG.34666	MSTRG.34666.1	Hco20579	Hco20579-RA	antisense	intergenic	divergent	upstream
MSTRG.707	MSTRG.707.1	Hco00316	Hco00316-RA	sense	genic	containing	intronic
MSTRG.26343	MSTRG.26343.1	Hco04310	Hco04310-RB	antisense	genic	nested	exonic
MSTRG.36337	MSTRG.36337.1	Hco06956	Hco06956-RA	sense	intergenic	same_strand	upstream
MSTRG.28769	MSTRG.28769.1	Hco23692	Hco23692-RA	sense	genic	containing	intronic
MSTRG.15589	MSTRG.15589.2	Hco09615	Hco09615-RB	antisense	genic	nested	intronic
MSTRG.33151	MSTRG.33151.1	Hco03459	Hco03459-RA	antisense	intergenic	divergent	upstream
MSTRG.20689	MSTRG.20689.1	Hco20296	Hco20296-RA	sense	intergenic	same_strand	upstream
MSTRG.54717	MSTRG.54717.1	Hco04743	Hco04743-RA	antisense	intergenic	divergent	upstream
MSTRG.25707	MSTRG.25707.1	Hco17475	Hco17475-RA	antisense	genic	nested	intronic
MSTRG.50121	MSTRG.50121.9	Hco23853	Hco23853-RA	antisense	intergenic	divergent	upstream
MSTRG.36953	MSTRG.36953.1	Hco03144	Hco03144-RA	sense	intergenic	same_strand	downstream
MSTRG.27728	MSTRG.27728.1	Hco22383	Hco22383-RA	sense	genic	containing	intronic
MSTRG.20876	MSTRG.20876.1	Hco20769	Hco20769-RA	antisense	genic	containing	intronic
MSTRG.16493	MSTRG.16493.1	Hco02844	Hco02844-RA	antisense	genic	overlapping	exonic
MSTRG.10719	MSTRG.10719.4	Hco12014	Hco12014-RA	sense	intergenic	same_strand	downstream
MSTRG.20531	MSTRG.20531.1	Hco13509	Hco13509-RA	antisense	genic	overlapping	exonic
MSTRG.19974	MSTRG.19974.1	Hco23539	Hco23539-RA	sense	intergenic	same_strand	upstream
MSTRG.28372	MSTRG.28372.1	Hco18515	Hco18515-RA	antisense	genic	containing	intronic
MSTRG.2941	MSTRG.2941.5	Hco09445	Hco09445-RA	sense	intergenic	same_strand	upstream
MSTRG.11141	MSTRG.11141.1	Hco01397	Hco01397-RA	antisense	genic	overlapping	exonic
MSTRG.45630	MSTRG.45630.5	Hco18383	Hco18383-RA	antisense	genic	containing	intronic
MSTRG.6665	MSTRG.6665.1	Hco16530	Hco16530-RA	antisense	genic	containing	intronic
MSTRG.34117	MSTRG.34117.1	Hco17131	Hco17131-RA	antisense	genic	nested	exonic
MSTRG.42686	MSTRG.42686.4	Hco01881	Hco01881-RA	sense	genic	nested	intronic
MSTRG.12619	MSTRG.12619.1	Hco18280	Hco18280-RA	antisense	intergenic	divergent	upstream
MSTRG.40803	MSTRG.40803.1	Hco08309	Hco08309-RA	sense	genic	containing	intronic
MSTRG.2646	MSTRG.2646.1	Hco18066	Hco18066-RA	antisense	intergenic	divergent	upstream
MSTRG.9028	MSTRG.9028.1	Hco08874	Hco08874-RA	antisense	genic	overlapping	exonic
MSTRG.26022	MSTRG.26022.1	Hco18534	Hco18534-RA	sense	intergenic	same_strand	downstream
MSTRG.50373	MSTRG.50373.2	Hco24116	Hco24116-RA	antisense	intergenic	divergent	upstream
MSTRG.25085	MSTRG.25085.1	Hco22541	Hco22541-RA	sense	intergenic	same_strand	upstream
MSTRG.1193	MSTRG.1193.1	Hco00502	Hco00502-RA	antisense	genic	overlapping	intronic
MSTRG.27105	MSTRG.27105.1	Hco17077	Hco17077-RA	antisense	genic	overlapping	exonic
MSTRG.6876	MSTRG.6876.1	Hco19529	Hco19529-RA	antisense	genic	nested	exonic
MSTRG.33639	MSTRG.33639.1	Hco03906	Hco03906-RA	antisense	intergenic	divergent	upstream
MSTRG.43826	MSTRG.43826.1	Hco10077	Hco10077-RA	sense	genic	containing	intronic
MSTRG.26483	MSTRG.26483.2	Hco04266	Hco04266-RA	sense	genic	containing	intronic
MSTRG.25591	MSTRG.25591.3	Hco05435	Hco05435-RA	antisense	intergenic	convergent	downstream
MSTRG.23951	MSTRG.23951.1	Hco22517	Hco22517-RA	antisense	genic	containing	intronic
MSTRG.50373	MSTRG.50373.1	Hco24116	Hco24116-RA	antisense	intergenic	divergent	upstream
MSTRG.33044	MSTRG.33044.1	Hco03388	Hco03388-RA	antisense	genic	containing	exonic
MSTRG.49559	MSTRG.49559.2	Hco14214	Hco14214-RA	sense	genic	containing	intronic
MSTRG.49301	MSTRG.49301.1	Hco05636	Hco05636-RA	sense	intergenic	same_strand	downstream
MSTRG.8133	MSTRG.8133.1	Hco17635	Hco17635-RA	sense	intergenic	same_strand	upstream
MSTRG.44565	MSTRG.44565.1	Hco10636	Hco10636-RA	sense	genic	overlapping	intronic
MSTRG.6927	MSTRG.6927.1	Hco19551	Hco19551-RC	antisense	genic	nested	intronic
MSTRG.55160	MSTRG.55160.1	Hco17931	Hco17931-RA	antisense	genic	overlapping	exonic
MSTRG.13873	MSTRG.13873.1	Hco18489	Hco18489-RA	antisense	genic	overlapping	intronic
MSTRG.19281	MSTRG.19281.1	Hco22704	Hco22704-RA	sense	intergenic	same_strand	upstream
MSTRG.9767	MSTRG.9767.1	Hco19861	Hco19861-RA	antisense	genic	containing	intronic
MSTRG.6885	MSTRG.6885.1	Hco19542	Hco19542-RA	sense	genic	containing	intronic
MSTRG.25326	MSTRG.25326.1	Hco15521	Hco15521-RA	antisense	intergenic	convergent	downstream
MSTRG.27415	MSTRG.27415.1	Hco21076	Hco21076-RA	antisense	intergenic	divergent	upstream
MSTRG.40625	MSTRG.40625.1	Hco22547	Hco22547-RA	antisense	intergenic	divergent	upstream
MSTRG.18414	MSTRG.18414.1	Hco03760	Hco03760-RA	antisense	intergenic	convergent	downstream
MSTRG.5924	MSTRG.5924.1	Hco05134	Hco05134-RA	sense	genic	containing	intronic
MSTRG.34737	MSTRG.34737.26	Hco19008	Hco19008-RA	sense	intergenic	same_strand	downstream
MSTRG.57419	MSTRG.57419.3	Hco24782	Hco24782-RA	sense	genic	nested	intronic
MSTRG.32595	MSTRG.32595.1	Hco21913	Hco21913-RA	sense	intergenic	same_strand	upstream
MSTRG.46329	MSTRG.46329.1	Hco06018	Hco06018-RA	sense	intergenic	same_strand	downstream
MSTRG.6915	MSTRG.6915.1	Hco19550	Hco19550-RA	antisense	intergenic	divergent	upstream
MSTRG.9410	MSTRG.9410.1	Hco19427	Hco19427-RA	antisense	genic	overlapping	exonic
MSTRG.18247	MSTRG.18247.1	Hco03692	Hco03692-RE	sense	genic	nested	intronic
MSTRG.50146	MSTRG.50146.1	Hco23662	Hco23662-RA	antisense	genic	nested	intronic
MSTRG.11019	MSTRG.11019.2	Hco01347	Hco01347-RA	sense	genic	containing	intronic
MSTRG.35875	MSTRG.35875.3	Hco23147	Hco23147-RA	sense	intergenic	same_strand	downstream
MSTRG.12385	MSTRG.12385.1	Hco17590	Hco17590-RA	sense	intergenic	same_strand	downstream
MSTRG.51454	MSTRG.51454.1	Hco00640	Hco00640-RA	sense	intergenic	same_strand	downstream
MSTRG.40288	MSTRG.40288.2	Hco23922	Hco23922-RA	antisense	intergenic	divergent	upstream
MSTRG.5907	MSTRG.5907.1	Hco05118	Hco05118-RA	antisense	genic	containing	intronic
MSTRG.53537	MSTRG.53537.1	Hco24547	Hco24547-RA	sense	intergenic	same_strand	upstream
MSTRG.46923	MSTRG.46923.1	Hco24291	Hco24291-RA	sense	intergenic	same_strand	upstream
MSTRG.16198	MSTRG.16198.1	Hco14554	Hco14554-RA	antisense	genic	containing	exonic
MSTRG.42448	MSTRG.42448.1	Hco11427	Hco11427-RA	antisense	genic	containing	intronic
MSTRG.41963	MSTRG.41963.1	Hco13462	Hco13462-RA	sense	intergenic	same_strand	downstream
MSTRG.39408	MSTRG.39408.1	Hco04826	Hco04826-RA	antisense	genic	overlapping	intronic
MSTRG.44479	MSTRG.44479.10	Hco21306	Hco21306-RA	antisense	intergenic	convergent	downstream
MSTRG.6886	MSTRG.6886.1	Hco19535	Hco19535-RA	sense	intergenic	same_strand	downstream
MSTRG.4946	MSTRG.4946.1	Hco16177	Hco16177-RA	antisense	intergenic	convergent	downstream
MSTRG.18550	MSTRG.18550.1	Hco03816	Hco03816-RA	antisense	intergenic	convergent	downstream
MSTRG.5919	MSTRG.5919.1	Hco05123	Hco05123-RA	antisense	genic	overlapping	exonic
MSTRG.52943	MSTRG.52943.1	Hco04419	Hco04419-RA	sense	intergenic	same_strand	downstream
MSTRG.29714	MSTRG.29714.1	Hco24619	Hco24619-RA	sense	genic	nested	intronic
MSTRG.56316	MSTRG.56316.2	Hco06780	Hco06780-RA	sense	intergenic	same_strand	downstream
MSTRG.8006	MSTRG.8006.1	Hco17865	Hco17865-RA	antisense	genic	nested	intronic
MSTRG.45126	MSTRG.45126.2	Hco24796	Hco24796-RA	antisense	genic	nested	intronic
MSTRG.13634	MSTRG.13634.1	Hco12085	Hco12085-RA	antisense	intergenic	divergent	upstream
MSTRG.15261	MSTRG.15261.3	Hco14648	Hco14648-RA	sense	genic	containing	intronic
MSTRG.35878	MSTRG.35878.3	Hco23147	Hco23147-RA	sense	intergenic	same_strand	upstream
MSTRG.56573	MSTRG.56573.1	Hco05755	Hco05755-RA	antisense	intergenic	divergent	upstream
MSTRG.41482	MSTRG.41482.1	Hco10535	Hco10535-RA	sense	genic	nested	intronic
MSTRG.51145	MSTRG.51145.3	Hco12726	Hco12726-RA	antisense	genic	overlapping	exonic
MSTRG.32278	MSTRG.32278.1	Hco10656	Hco10656-RA	antisense	genic	overlapping	exonic
MSTRG.27469	MSTRG.27469.1	Hco20553	Hco20553-RA	antisense	intergenic	divergent	upstream
MSTRG.20511	MSTRG.20511.1	Hco13486	Hco13486-RA	antisense	genic	overlapping	exonic
MSTRG.23675	MSTRG.23675.1	Hco21843	Hco21843-RA	antisense	intergenic	convergent	downstream
MSTRG.17343	MSTRG.17343.1	Hco15564	Hco15564-RA	antisense	genic	containing	intronic
MSTRG.58843	MSTRG.58843.3	Hco15673	Hco15673-RA	sense	intergenic	same_strand	downstream
MSTRG.44382	MSTRG.44382.2	Hco10573	Hco10573-RA	antisense	genic	overlapping	exonic
MSTRG.9941	MSTRG.9941.2	Hco15190	Hco15190-RA	antisense	intergenic	convergent	downstream
MSTRG.6853	MSTRG.6853.1	Hco08149	Hco08149-RB	sense	genic	containing	intronic
MSTRG.34178	MSTRG.34178.1	Hco22811	Hco22811-RA	sense	intergenic	same_strand	upstream
MSTRG.27094	MSTRG.27094.1	Hco25278	Hco25278-RA	antisense	genic	nested	intronic
MSTRG.2525	MSTRG.2525.1	Hco11103	Hco11103-RA	antisense	genic	overlapping	exonic
MSTRG.30797	MSTRG.30797.1	Hco04204	Hco04204-RA	antisense	intergenic	divergent	upstream
MSTRG.43477	MSTRG.43477.1	Hco15256	Hco15256-RA	sense	genic	nested	intronic
MSTRG.11655	MSTRG.11655.1	Hco19474	Hco19474-RA	antisense	genic	containing	intronic
MSTRG.36043	MSTRG.36043.1	Hco24383	Hco24383-RA	sense	intergenic	same_strand	upstream
MSTRG.5667	MSTRG.5667.1	Hco04980	Hco04980-RA	antisense	genic	overlapping	intronic
MSTRG.39982	MSTRG.39982.1	Hco07189	Hco07189-RA	antisense	intergenic	divergent	upstream
MSTRG.32715	MSTRG.32715.1	Hco22662	Hco22662-RA	antisense	genic	containing	intronic
MSTRG.39791	MSTRG.39791.1	Hco25315	Hco25315-RA	antisense	genic	overlapping	exonic
MSTRG.10246	MSTRG.10246.1	Hco13586	Hco13586-RA	antisense	intergenic	divergent	upstream
MSTRG.52099	MSTRG.52099.1	Hco14380	Hco14380-RA	antisense	genic	overlapping	exonic
MSTRG.45071	MSTRG.45071.1	Hco06641	Hco06641-RA	sense	intergenic	same_strand	downstream
MSTRG.33568	MSTRG.33568.1	Hco03871	Hco03871-RA	sense	intergenic	same_strand	downstream
MSTRG.41108	MSTRG.41108.2	Hco23999	Hco23999-RA	sense	intergenic	same_strand	upstream
MSTRG.53403	MSTRG.53403.2	Hco16787	Hco16787-RA	sense	intergenic	same_strand	downstream
MSTRG.2800	MSTRG.2800.1	Hco12839	Hco12839-RA	sense	intergenic	same_strand	downstream
MSTRG.26402	MSTRG.26402.1	Hco04338	Hco04338-RA	antisense	intergenic	divergent	upstream
MSTRG.17080	MSTRG.17080.1	Hco19677	Hco19677-RA	sense	intergenic	same_strand	downstream
MSTRG.55537	MSTRG.55537.1	Hco06583	Hco06583-RA	antisense	intergenic	divergent	upstream
MSTRG.18658	MSTRG.18658.1	Hco24697	Hco24697-RA	antisense	genic	nested	intronic
MSTRG.42648	MSTRG.42648.2	Hco22899	Hco22899-RA	antisense	genic	containing	intronic
MSTRG.14961	MSTRG.14961.1	Hco23124	Hco23124-RA	sense	intergenic	same_strand	upstream
MSTRG.38390	MSTRG.38390.1	Hco11983	Hco11983-RA	sense	genic	overlapping	intronic
MSTRG.40285	MSTRG.40285.1	Hco23923	Hco23923-RA	sense	intergenic	same_strand	downstream
MSTRG.58289	MSTRG.58289.1	Hco13942	Hco13942-RA	antisense	intergenic	convergent	downstream
MSTRG.9872	MSTRG.9872.4	Hco19885	Hco19885-RA	antisense	intergenic	convergent	downstream
MSTRG.25671	MSTRG.25671.1	Hco24745	Hco24745-RA	sense	genic	containing	intronic
MSTRG.57914	MSTRG.57914.1	Hco09195	Hco09195-RA	antisense	intergenic	convergent	downstream
MSTRG.47194	MSTRG.47194.11	Hco15142	Hco15142-RA	antisense	intergenic	divergent	upstream
MSTRG.28482	MSTRG.28482.1	Hco23038	Hco23038-RA	antisense	intergenic	convergent	downstream
MSTRG.6942	MSTRG.6942.1	Hco08133	Hco08133-RA	antisense	genic	nested	intronic
MSTRG.52840	MSTRG.52840.1	Hco17009	Hco17009-RA	sense	intergenic	same_strand	downstream
MSTRG.33530	MSTRG.33530.1	Hco18704	Hco18704-RA	antisense	intergenic	convergent	downstream
MSTRG.15006	MSTRG.15006.2	Hco13002	Hco13002-RA	antisense	intergenic	convergent	downstream
MSTRG.34245	MSTRG.34245.1	Hco24902	Hco24902-RA	sense	intergenic	same_strand	downstream
MSTRG.15483	MSTRG.15483.1	Hco09569	Hco09569-RA	antisense	genic	containing	intronic
MSTRG.44273	MSTRG.44273.1	Hco10581	Hco10581-RA	sense	intergenic	same_strand	upstream
MSTRG.44562	MSTRG.44562.1	Hco10638	Hco10638-RA	sense	genic	containing	intronic
MSTRG.54079	MSTRG.54079.1	Hco17410	Hco17410-RA	sense	genic	containing	intronic
MSTRG.41533	MSTRG.41533.1	Hco10546	Hco10546-RA	antisense	genic	overlapping	exonic
MSTRG.9988	MSTRG.9988.1	Hco15880	Hco15880-RA	sense	intergenic	same_strand	downstream
MSTRG.17576	MSTRG.17576.1	Hco15307	Hco15307-RA	antisense	genic	nested	intronic
MSTRG.16731	MSTRG.16731.1	Hco02980	Hco02980-RA	antisense	genic	containing	intronic
MSTRG.7871	MSTRG.7871.4	Hco13790	Hco13790-RA	antisense	intergenic	divergent	upstream
MSTRG.47609	MSTRG.47609.1	Hco02246	Hco02246-RA	antisense	genic	nested	intronic
MSTRG.44879	MSTRG.44879.1	Hco23140	Hco23140-RA	antisense	intergenic	convergent	downstream
MSTRG.41193	MSTRG.41193.1	Hco24521	Hco24521-RA	antisense	genic	containing	intronic
MSTRG.335	MSTRG.335.1	Hco00179	Hco00179-RA	antisense	intergenic	divergent	upstream
MSTRG.44847	MSTRG.44847.5	Hco23164	Hco23164-RA	sense	intergenic	same_strand	downstream
MSTRG.37840	MSTRG.37840.1	Hco23363	Hco23363-RA	antisense	intergenic	convergent	downstream
MSTRG.417	MSTRG.417.1	Hco00167	Hco00167-RA	antisense	genic	overlapping	exonic
MSTRG.16694	MSTRG.16694.1	Hco02948	Hco02948-RA	sense	intergenic	same_strand	downstream
MSTRG.28718	MSTRG.28718.1	Hco20821	Hco20821-RA	sense	intergenic	same_strand	upstream
MSTRG.52038	MSTRG.52038.1	Hco00795	Hco00795-RA	antisense	genic	nested	intronic
MSTRG.36899	MSTRG.36899.1	Hco03093	Hco03093-RA	antisense	genic	containing	intronic
MSTRG.29007	MSTRG.29007.1	Hco01588	Hco01588-RA	antisense	genic	overlapping	exonic
MSTRG.4905	MSTRG.4905.1	Hco07358	Hco07358-RA	sense	intergenic	same_strand	upstream
MSTRG.40895	MSTRG.40895.1	Hco08367	Hco08367-RA	antisense	genic	overlapping	intronic
MSTRG.28726	MSTRG.28726.2	Hco23695	Hco23695-RA	sense	intergenic	same_strand	downstream
MSTRG.53700	MSTRG.53700.1	Hco07083	Hco07083-RA	antisense	genic	overlapping	exonic
MSTRG.26824	MSTRG.26824.3	Hco21674	Hco21674-RA	antisense	intergenic	convergent	downstream
MSTRG.42334	MSTRG.42334.1	Hco11384	Hco11384-RA	sense	intergenic	same_strand	downstream
MSTRG.50828	MSTRG.50828.3	Hco08666	Hco08666-RA	antisense	genic	nested	intronic
MSTRG.46046	MSTRG.46046.1	Hco21017	Hco21017-RA	antisense	intergenic	divergent	upstream
MSTRG.36674	MSTRG.36674.1	Hco23728	Hco23728-RA	antisense	intergenic	convergent	downstream
MSTRG.37808	MSTRG.37808.1	Hco25367	Hco25367-RA	sense	intergenic	same_strand	upstream
MSTRG.53878	MSTRG.53878.1	Hco13271	Hco13271-RA	antisense	genic	nested	intronic
MSTRG.12196	MSTRG.12196.1	Hco17889	Hco17889-RA	antisense	intergenic	divergent	upstream
MSTRG.6824	MSTRG.6824.1	Hco08125	Hco08125-RA	antisense	genic	containing	intronic
MSTRG.30076	MSTRG.30076.1	Hco20957	Hco20957-RA	antisense	intergenic	convergent	downstream
MSTRG.51777	MSTRG.51777.2	Hco00845	Hco00845-RB	antisense	intergenic	divergent	upstream
MSTRG.39310	MSTRG.39310.2	Hco04778	Hco04778-RA	antisense	intergenic	convergent	downstream
MSTRG.40034	MSTRG.40034.1	Hco07222	Hco07222-RA	antisense	genic	nested	exonic
MSTRG.50895	MSTRG.50895.1	Hco08683	Hco08683-RA	sense	intergenic	same_strand	upstream
MSTRG.16144	MSTRG.16144.1	Hco25241	Hco25241-RA	sense	genic	nested	intronic
MSTRG.58135	MSTRG.58135.1	Hco11005	Hco11005-RA	antisense	intergenic	convergent	downstream
MSTRG.25591	MSTRG.25591.4	Hco05435	Hco05435-RA	antisense	intergenic	convergent	downstream
MSTRG.55412	MSTRG.55412.1	Hco06515	Hco06515-RB	antisense	intergenic	divergent	upstream
MSTRG.21270	MSTRG.21270.1	Hco08722	Hco08722-RA	sense	genic	containing	intronic
MSTRG.17487	MSTRG.17487.2	Hco14891	Hco14891-RA	antisense	genic	containing	intronic
MSTRG.11364	MSTRG.11364.1	Hco24597	Hco24597-RA	sense	intergenic	same_strand	downstream
MSTRG.28401	MSTRG.28401.1	Hco13139	Hco13139-RA	sense	intergenic	same_strand	downstream
MSTRG.38500	MSTRG.38500.1	Hco18776	Hco18776-RA	antisense	intergenic	convergent	downstream
MSTRG.53727	MSTRG.53727.1	Hco07105	Hco07105-RA	antisense	intergenic	divergent	upstream
MSTRG.39971	MSTRG.39971.1	Hco07183	Hco07183-RB	antisense	genic	overlapping	exonic
MSTRG.33478	MSTRG.33478.1	Hco20802	Hco20802-RA	antisense	genic	overlapping	exonic
MSTRG.34596	MSTRG.34596.1	Hco19943	Hco19943-RA	antisense	genic	overlapping	intronic
MSTRG.17680	MSTRG.17680.1	Hco19296	Hco19296-RA	sense	intergenic	same_strand	upstream
MSTRG.420	MSTRG.420.1	Hco00171	Hco00171-RA	antisense	genic	containing	intronic
MSTRG.38460	MSTRG.38460.1	Hco25342	Hco25342-RA	antisense	genic	overlapping	exonic
MSTRG.13130	MSTRG.13130.1	Hco09771	Hco09771-RA	sense	intergenic	same_strand	downstream
MSTRG.2356	MSTRG.2356.2	Hco14833	Hco14833-RA	antisense	genic	nested	intronic
MSTRG.45663	MSTRG.45663.4	Hco18385	Hco18385-RA	antisense	genic	containing	intronic
MSTRG.50274	MSTRG.50274.5	Hco15477	Hco15477-RB	sense	intergenic	same_strand	upstream
MSTRG.35392	MSTRG.35392.1	Hco23566	Hco23566-RA	antisense	intergenic	convergent	downstream
MSTRG.34658	MSTRG.34658.1	Hco20574	Hco20574-RA	sense	intergenic	same_strand	upstream
MSTRG.35148	MSTRG.35148.1	Hco22630	Hco22630-RA	sense	intergenic	same_strand	upstream
MSTRG.43654	MSTRG.43654.1	Hco20852	Hco20852-RA	antisense	genic	overlapping	exonic
MSTRG.51037	MSTRG.51037.2	Hco24154	Hco24154-RA	antisense	intergenic	convergent	downstream
MSTRG.57324	MSTRG.57324.2	Hco06412	Hco06412-RA	sense	intergenic	same_strand	downstream
MSTRG.4418	MSTRG.4418.1	Hco10799	Hco10799-RA	sense	intergenic	same_strand	upstream
MSTRG.23583	MSTRG.23583.1	Hco11752	Hco11752-RB	antisense	intergenic	divergent	upstream
MSTRG.36219	MSTRG.36219.1	Hco06915	Hco06915-RA	sense	intergenic	same_strand	downstream
MSTRG.15549	MSTRG.15549.1	Hco24846	Hco24846-RA	antisense	intergenic	divergent	upstream
MSTRG.49142	MSTRG.49142.2	Hco05549	Hco05549-RA	sense	intergenic	same_strand	downstream
MSTRG.16502	MSTRG.16502.3	Hco02838	Hco02838-RA	antisense	genic	overlapping	exonic
MSTRG.16838	MSTRG.16838.1	Hco02949	Hco02949-RA	sense	intergenic	same_strand	downstream
MSTRG.33657	MSTRG.33657.2	Hco03909	Hco03909-RA	sense	intergenic	same_strand	upstream
MSTRG.46240	MSTRG.46240.1	Hco05971	Hco05971-RA	sense	intergenic	same_strand	upstream
MSTRG.28717	MSTRG.28717.1	Hco20821	Hco20821-RA	antisense	intergenic	divergent	upstream
MSTRG.9811	MSTRG.9811.1	Hco15148	Hco15148-RA	antisense	genic	containing	intronic
MSTRG.24250	MSTRG.24250.1	Hco25305	Hco25305-RA	sense	genic	nested	intronic
MSTRG.51344	MSTRG.51344.1	Hco00566	Hco00566-RA	antisense	genic	overlapping	exonic
MSTRG.5020	MSTRG.5020.1	Hco16203	Hco16203-RA	antisense	genic	overlapping	exonic
MSTRG.29193	MSTRG.29193.2	Hco01653	Hco01653-RA	antisense	genic	nested	intronic
MSTRG.12479	MSTRG.12479.1	Hco12939	Hco12939-RA	sense	intergenic	same_strand	upstream
MSTRG.28768	MSTRG.28768.1	Hco23692	Hco23692-RA	antisense	genic	containing	intronic
MSTRG.41550	MSTRG.41550.1	Hco25376	Hco25376-RA	sense	genic	nested	intronic
MSTRG.46907	MSTRG.46907.1	Hco24291	Hco24291-RA	sense	genic	containing	intronic
MSTRG.9284	MSTRG.9284.1	Hco24854	Hco24854-RA	sense	intergenic	same_strand	downstream
MSTRG.12406	MSTRG.12406.1	Hco17594	Hco17594-RA	sense	intergenic	same_strand	downstream
MSTRG.6858	MSTRG.6858.1	Hco19528	Hco19528-RA	sense	genic	containing	intronic
MSTRG.18136	MSTRG.18136.2	Hco03658	Hco03658-RA	sense	intergenic	same_strand	upstream
MSTRG.28723	MSTRG.28723.1	Hco20822	Hco20822-RA	sense	intergenic	same_strand	upstream
MSTRG.31114	MSTRG.31114.1	Hco20130	Hco20130-RA	antisense	intergenic	convergent	downstream
MSTRG.25783	MSTRG.25783.4	Hco17496	Hco17496-RB	sense	genic	nested	intronic
MSTRG.19226	MSTRG.19226.1	Hco22710	Hco22710-RA	sense	intergenic	same_strand	downstream
MSTRG.48736	MSTRG.48736.16	Hco24458	Hco24458-RA	antisense	intergenic	divergent	upstream
MSTRG.25773	MSTRG.25773.1	Hco23512	Hco23512-RA	antisense	intergenic	convergent	downstream
MSTRG.8558	MSTRG.8558.1	Hco14525	Hco14525-RA	antisense	intergenic	divergent	upstream
MSTRG.30379	MSTRG.30379.1	Hco23819	Hco23819-RA	sense	genic	containing	intronic
MSTRG.55026	MSTRG.55026.3	Hco25080	Hco25080-RA	sense	genic	containing	intronic
MSTRG.5695	MSTRG.5695.1	Hco04992	Hco04992-RA	antisense	intergenic	divergent	upstream
MSTRG.51448	MSTRG.51448.4	Hco00640	Hco00640-RA	sense	intergenic	same_strand	downstream
MSTRG.29726	MSTRG.29726.1	Hco01845	Hco01845-RA	antisense	genic	overlapping	intronic
MSTRG.57910	MSTRG.57910.1	Hco09194	Hco09194-RA	sense	genic	nested	intronic
MSTRG.13357	MSTRG.13357.1	Hco17204	Hco17204-RA	antisense	intergenic	convergent	downstream
MSTRG.12470	MSTRG.12470.8	Hco12938	Hco12938-RA	sense	genic	containing	intronic
MSTRG.40442	MSTRG.40442.1	Hco11574	Hco11574-RA	antisense	genic	overlapping	exonic
MSTRG.33973	MSTRG.33973.2	Hco21514	Hco21514-RA	antisense	intergenic	divergent	upstream
MSTRG.9884	MSTRG.9884.1	Hco19886	Hco19886-RA	sense	intergenic	same_strand	downstream
MSTRG.51720	MSTRG.51720.1	Hco00827	Hco00827-RA	antisense	intergenic	divergent	upstream
MSTRG.45663	MSTRG.45663.3	Hco18396	Hco18396-RA	sense	genic	containing	intronic
MSTRG.23948	MSTRG.23948.4	Hco22515	Hco22515-RA	sense	genic	containing	intronic
MSTRG.13988	MSTRG.13988.1	Hco14423	Hco14423-RA	sense	intergenic	same_strand	downstream
MSTRG.26825	MSTRG.26825.3	Hco21674	Hco21674-RA	sense	intergenic	same_strand	downstream
MSTRG.9783	MSTRG.9783.2	Hco19864	Hco19864-RA	sense	intergenic	same_strand	upstream
MSTRG.36383	MSTRG.36383.1	Hco20614	Hco20614-RA	sense	genic	containing	intronic
MSTRG.34319	MSTRG.34319.1	Hco10327	Hco10327-RA	sense	intergenic	same_strand	upstream
MSTRG.11227	MSTRG.11227.3	Hco01430	Hco01430-RA	antisense	genic	nested	exonic
MSTRG.39406	MSTRG.39406.1	Hco04820	Hco04820-RA	antisense	genic	overlapping	exonic
MSTRG.51554	MSTRG.51554.1	Hco00697	Hco00697-RA	sense	intergenic	same_strand	downstream
MSTRG.35936	MSTRG.35936.4	Hco19651	Hco19651-RA	sense	genic	overlapping	intronic
MSTRG.54082	MSTRG.54082.1	Hco25194	Hco25194-RA	sense	intergenic	same_strand	downstream
MSTRG.28367	MSTRG.28367.1	Hco19503	Hco19503-RA	sense	intergenic	same_strand	upstream
MSTRG.6930	MSTRG.6930.2	Hco19551	Hco19551-RC	sense	genic	nested	intronic
MSTRG.54178	MSTRG.54178.1	Hco25196	Hco25196-RA	sense	genic	nested	intronic
MSTRG.37138	MSTRG.37138.1	Hco03197	Hco03197-RA	antisense	genic	containing	exonic
MSTRG.34705	MSTRG.34705.1	Hco23027	Hco23027-RA	antisense	intergenic	divergent	upstream
MSTRG.55504	MSTRG.55504.1	Hco06570	Hco06570-RA	sense	intergenic	same_strand	downstream
MSTRG.35788	MSTRG.35788.7	Hco02593	Hco02593-RA	antisense	genic	containing	intronic
MSTRG.55499	MSTRG.55499.1	Hco24793	Hco24793-RA	antisense	intergenic	divergent	upstream
MSTRG.25501	MSTRG.25501.1	Hco05393	Hco05393-RA	sense	intergenic	same_strand	downstream
MSTRG.55538	MSTRG.55538.1	Hco06583	Hco06583-RA	sense	intergenic	same_strand	upstream
MSTRG.53748	MSTRG.53748.2	Hco24349	Hco24349-RA	sense	intergenic	same_strand	downstream
MSTRG.15079	MSTRG.15079.1	Hco13035	Hco13035-RA	antisense	genic	overlapping	intronic
MSTRG.1501	MSTRG.1501.1	Hco06087	Hco06087-RA	antisense	genic	overlapping	exonic
MSTRG.35653	MSTRG.35653.1	Hco24666	Hco24666-RA	sense	intergenic	same_strand	upstream
MSTRG.36366	MSTRG.36366.1	Hco06969	Hco06969-RA	antisense	genic	containing	intronic
MSTRG.39452	MSTRG.39452.2	Hco04851	Hco04851-RA	sense	intergenic	same_strand	downstream
MSTRG.52200	MSTRG.52200.1	Hco24452	Hco24452-RA	sense	intergenic	same_strand	upstream
MSTRG.23976	MSTRG.23976.2	Hco22522	Hco22522-RA	sense	intergenic	same_strand	upstream
MSTRG.48453	MSTRG.48453.1	Hco24230	Hco24230-RA	sense	intergenic	same_strand	upstream
MSTRG.25667	MSTRG.25667.1	Hco05468	Hco05468-RA	antisense	genic	containing	intronic
MSTRG.28449	MSTRG.28449.1	Hco13171	Hco13171-RA	antisense	intergenic	divergent	upstream
MSTRG.11034	MSTRG.11034.2	Hco01354	Hco01354-RA	sense	intergenic	same_strand	upstream
MSTRG.53987	MSTRG.53987.1	Hco13308	Hco13308-RA	antisense	genic	overlapping	intronic
MSTRG.29832	MSTRG.29832.1	Hco09499	Hco09499-RA	antisense	intergenic	divergent	upstream
MSTRG.10796	MSTRG.10796.2	Hco12045	Hco12045-RA	sense	intergenic	same_strand	upstream
MSTRG.58829	MSTRG.58829.1	Hco15670	Hco15670-RA	sense	genic	containing	intronic
MSTRG.54773	MSTRG.54773.2	Hco17920	Hco17920-RA	antisense	intergenic	divergent	upstream
MSTRG.45316	MSTRG.45316.1	Hco20915	Hco20915-RA	sense	intergenic	same_strand	upstream
MSTRG.25348	MSTRG.25348.1	Hco15530	Hco15530-RA	antisense	genic	nested	intronic
MSTRG.14847	MSTRG.14847.1	Hco17162	Hco17162-RA	antisense	genic	containing	intronic
MSTRG.56444	MSTRG.56444.1	Hco05684	Hco05684-RA	antisense	genic	nested	exonic
MSTRG.37937	MSTRG.37937.1	Hco21983	Hco21983-RA	antisense	intergenic	divergent	upstream
MSTRG.33085	MSTRG.33085.2	Hco03419	Hco03419-RA	antisense	genic	overlapping	exonic
MSTRG.50546	MSTRG.50546.1	Hco13862	Hco13862-RA	sense	intergenic	same_strand	downstream
MSTRG.58121	MSTRG.58121.4	Hco10992	Hco10992-RA	sense	intergenic	same_strand	downstream
MSTRG.55424	MSTRG.55424.1	Hco06511	Hco06511-RA	antisense	genic	nested	exonic
MSTRG.50621	MSTRG.50621.10	Hco24310	Hco24310-RA	antisense	intergenic	convergent	downstream
MSTRG.24858	MSTRG.24858.7	Hco25260	Hco25260-RA	antisense	intergenic	convergent	downstream
MSTRG.26927	MSTRG.26927.1	Hco23118	Hco23118-RA	antisense	intergenic	convergent	downstream
MSTRG.6075	MSTRG.6075.1	Hco20597	Hco20597-RA	antisense	intergenic	divergent	upstream
MSTRG.51291	MSTRG.51291.2	Hco24412	Hco24412-RA	sense	intergenic	same_strand	upstream
MSTRG.2737	MSTRG.2737.1	Hco12801	Hco12801-RA	sense	genic	containing	intronic
MSTRG.35298	MSTRG.35298.1	Hco23208	Hco23208-RA	antisense	genic	containing	intronic
MSTRG.52101	MSTRG.52101.1	Hco14381	Hco14381-RA	sense	genic	containing	intronic
MSTRG.16048	MSTRG.16048.1	Hco19782	Hco19782-RA	sense	intergenic	same_strand	upstream
MSTRG.6809	MSTRG.6809.1	Hco08107	Hco08107-RA	antisense	genic	nested	exonic
MSTRG.19601	MSTRG.19601.2	Hco14308	Hco14308-RA	antisense	intergenic	convergent	downstream
MSTRG.19826	MSTRG.19826.5	Hco20162	Hco20162-RA	antisense	genic	containing	intronic
MSTRG.42648	MSTRG.42648.3	Hco22904	Hco22904-RA	antisense	intergenic	divergent	upstream
MSTRG.46219	MSTRG.46219.1	Hco05958	Hco05958-RA	antisense	intergenic	convergent	downstream
MSTRG.30400	MSTRG.30400.2	Hco04037	Hco04037-RA	antisense	genic	containing	intronic
MSTRG.33482	MSTRG.33482.1	Hco20806	Hco20806-RA	sense	genic	containing	intronic
MSTRG.55106	MSTRG.55106.1	Hco25008	Hco25008-RA	antisense	genic	nested	intronic
MSTRG.11093	MSTRG.11093.2	Hco01381	Hco01381-RA	antisense	intergenic	divergent	upstream
MSTRG.43723	MSTRG.43723.1	Hco23928	Hco23928-RA	antisense	genic	containing	intronic
MSTRG.16199	MSTRG.16199.1	Hco14553	Hco14553-RA	sense	intergenic	same_strand	downstream
MSTRG.46513	MSTRG.46513.2	Hco24242	Hco24242-RA	antisense	intergenic	convergent	downstream
MSTRG.16298	MSTRG.16298.1	Hco20881	Hco20881-RA	sense	genic	containing	intronic
MSTRG.18414	MSTRG.18414.2	Hco03760	Hco03760-RA	antisense	intergenic	convergent	downstream
MSTRG.44512	MSTRG.44512.9	Hco24480	Hco24480-RA	sense	intergenic	same_strand	upstream
MSTRG.33055	MSTRG.33055.1	Hco03404	Hco03404-RA	antisense	genic	containing	intronic
MSTRG.31015	MSTRG.31015.3	Hco23949	Hco23949-RA	sense	intergenic	same_strand	upstream
MSTRG.49553	MSTRG.49553.7	Hco14209	Hco14209-RC	sense	genic	nested	intronic
MSTRG.45673	MSTRG.45673.3	Hco18415	Hco18415-RA	sense	genic	containing	intronic
MSTRG.56319	MSTRG.56319.1	Hco06780	Hco06780-RA	antisense	intergenic	convergent	downstream
MSTRG.51308	MSTRG.51308.2	Hco00563	Hco00563-RA	antisense	intergenic	convergent	downstream
MSTRG.21997	MSTRG.21997.1	Hco19363	Hco19363-RA	sense	genic	containing	intronic
MSTRG.17886	MSTRG.17886.1	Hco03576	Hco03576-RB	antisense	intergenic	divergent	upstream
MSTRG.414	MSTRG.414.1	Hco00166	Hco00166-RA	antisense	genic	nested	exonic
MSTRG.13277	MSTRG.13277.1	Hco09824	Hco09824-RA	antisense	genic	nested	intronic
MSTRG.50838	MSTRG.50838.4	Hco08671	Hco08671-RA	antisense	intergenic	convergent	downstream
MSTRG.36643	MSTRG.36643.1	Hco23726	Hco23726-RA	antisense	intergenic	divergent	upstream
MSTRG.2276	MSTRG.2276.1	Hco14816	Hco14816-RA	sense	intergenic	same_strand	upstream
MSTRG.4374	MSTRG.4374.1	Hco10761	Hco10761-RA	antisense	intergenic	convergent	downstream
MSTRG.41193	MSTRG.41193.2	Hco24520	Hco24520-RA	antisense	genic	containing	intronic
MSTRG.38404	MSTRG.38404.1	Hco11987	Hco11987-RA	antisense	genic	overlapping	exonic
MSTRG.13956	MSTRG.13956.1	Hco14413	Hco14413-RA	antisense	genic	containing	intronic
MSTRG.7029	MSTRG.7029.1	Hco08185	Hco08185-RB	antisense	genic	nested	intronic
MSTRG.20851	MSTRG.20851.1	Hco20772	Hco20772-RA	sense	genic	containing	intronic
MSTRG.33607	MSTRG.33607.1	Hco03891	Hco03891-RA	antisense	intergenic	divergent	upstream
MSTRG.33156	MSTRG.33156.1	Hco03461	Hco03461-RA	antisense	genic	nested	exonic
MSTRG.40651	MSTRG.40651.1	Hco21242	Hco21242-RA	sense	genic	containing	intronic
MSTRG.34205	MSTRG.34205.3	Hco22816	Hco22816-RA	antisense	intergenic	convergent	downstream
MSTRG.57557	MSTRG.57557.1	Hco13646	Hco13646-RA	antisense	genic	overlapping	intronic
MSTRG.19068	MSTRG.19068.2	Hco02807	Hco02807-RA	antisense	intergenic	divergent	upstream
MSTRG.34607	MSTRG.34607.1	Hco19946	Hco19946-RA	antisense	intergenic	convergent	downstream
MSTRG.26494	MSTRG.26494.1	Hco04266	Hco04266-RA	antisense	genic	containing	intronic
MSTRG.55289	MSTRG.55289.1	Hco12411	Hco12411-RA	antisense	intergenic	convergent	downstream
MSTRG.11173	MSTRG.11173.1	Hco01422	Hco01422-RA	antisense	intergenic	divergent	upstream
MSTRG.9796	MSTRG.9796.2	Hco19894	Hco19894-RA	sense	intergenic	same_strand	upstream
MSTRG.44803	MSTRG.44803.1	Hco07681	Hco07681-RA	antisense	intergenic	divergent	upstream
MSTRG.43718	MSTRG.43718.1	Hco23929	Hco23929-RA	antisense	genic	containing	intronic
MSTRG.20851	MSTRG.20851.2	Hco20780	Hco20780-RA	sense	genic	containing	intronic
MSTRG.25239	MSTRG.25239.1	Hco17730	Hco17730-RA	antisense	genic	overlapping	exonic
MSTRG.37455	MSTRG.37455.1	Hco24659	Hco24659-RA	antisense	genic	nested	intronic
MSTRG.35573	MSTRG.35573.1	Hco02473	Hco02473-RB	sense	intergenic	same_strand	downstream
MSTRG.48628	MSTRG.48628.2	Hco19098	Hco19098-RA	sense	intergenic	same_strand	downstream
MSTRG.33485	MSTRG.33485.1	Hco20806	Hco20806-RA	sense	genic	overlapping	intronic
MSTRG.38528	MSTRG.38528.2	Hco22693	Hco22693-RA	sense	genic	containing	intronic
MSTRG.56322	MSTRG.56322.2	Hco06780	Hco06780-RA	antisense	intergenic	convergent	downstream
MSTRG.54016	MSTRG.54016.1	Hco13319	Hco13319-RC	antisense	genic	overlapping	intronic
MSTRG.29933	MSTRG.29933.1	Hco09529	Hco09529-RA	antisense	genic	containing	exonic
MSTRG.44512	MSTRG.44512.7	Hco24480	Hco24480-RA	sense	genic	containing	intronic
MSTRG.16699	MSTRG.16699.1	Hco02948	Hco02948-RA	sense	intergenic	same_strand	upstream
MSTRG.6840	MSTRG.6840.1	Hco08144	Hco08144-RC	antisense	genic	nested	intronic
MSTRG.38449	MSTRG.38449.1	Hco23467	Hco23467-RA	antisense	intergenic	divergent	upstream
MSTRG.26620	MSTRG.26620.1	Hco04408	Hco04408-RA	sense	genic	containing	intronic
MSTRG.44993	MSTRG.44993.1	Hco23270	Hco23270-RA	antisense	genic	containing	exonic
MSTRG.2946	MSTRG.2946.1	Hco09446	Hco09446-RA	antisense	intergenic	convergent	downstream
MSTRG.10774	MSTRG.10774.1	Hco12036	Hco12036-RA	antisense	genic	nested	exonic
MSTRG.39007	MSTRG.39007.3	Hco11328	Hco11328-RA	antisense	genic	overlapping	exonic
MSTRG.29566	MSTRG.29566.1	Hco01792	Hco01792-RA	antisense	intergenic	convergent	downstream
MSTRG.5914	MSTRG.5914.1	Hco05120	Hco05120-RA	antisense	genic	containing	intronic
MSTRG.56790	MSTRG.56790.1	Hco09099	Hco09099-RA	antisense	genic	overlapping	intronic
MSTRG.53318	MSTRG.53318.2	Hco16759	Hco16759-RA	antisense	genic	nested	intronic
MSTRG.59112	MSTRG.59112.1	Hco20115	Hco20115-RA	sense	intergenic	same_strand	upstream
MSTRG.48854	MSTRG.48854.1	Hco12860	Hco12860-RA	sense	genic	containing	intronic
MSTRG.21371	MSTRG.21371.1	Hco08758	Hco08758-RA	antisense	genic	containing	intronic
MSTRG.52846	MSTRG.52846.1	Hco17010	Hco17010-RA	sense	intergenic	same_strand	upstream
MSTRG.33138	MSTRG.33138.1	Hco03446	Hco03446-RA	antisense	genic	overlapping	exonic
MSTRG.6047	MSTRG.6047.1	Hco05158	Hco05158-RA	antisense	genic	overlapping	exonic
MSTRG.17538	MSTRG.17538.3	Hco14893	Hco14893-RA	antisense	intergenic	divergent	upstream
MSTRG.45940	MSTRG.45940.1	Hco12250	Hco12250-RA	sense	intergenic	same_strand	upstream
MSTRG.50122	MSTRG.50122.3	Hco23853	Hco23853-RA	sense	intergenic	same_strand	upstream
MSTRG.47171	MSTRG.47171.1	Hco15133	Hco15133-RA	antisense	genic	overlapping	intronic
MSTRG.24382	MSTRG.24382.1	Hco25269	Hco25269-RA	sense	genic	overlapping	intronic
MSTRG.14118	MSTRG.14118.1	Hco14452	Hco14452-RA	antisense	genic	overlapping	exonic
MSTRG.56903	MSTRG.56903.1	Hco06269	Hco06269-RA	sense	intergenic	same_strand	downstream
MSTRG.41756	MSTRG.41756.2	Hco13392	Hco13392-RA	sense	genic	containing	intronic
MSTRG.9709	MSTRG.9709.1	Hco18147	Hco18147-RA	antisense	intergenic	divergent	upstream
MSTRG.40556	MSTRG.40556.1	Hco11628	Hco11628-RA	antisense	genic	containing	intronic
MSTRG.7825	MSTRG.7825.3	Hco13768	Hco13768-RA	antisense	genic	containing	intronic
MSTRG.2457	MSTRG.2457.1	Hco24943	Hco24943-RA	sense	genic	nested	intronic
MSTRG.58508	MSTRG.58508.1	Hco09998	Hco09998-RA	antisense	intergenic	divergent	upstream
MSTRG.44923	MSTRG.44923.1	Hco23406	Hco23406-RA	sense	intergenic	same_strand	upstream
MSTRG.50947	MSTRG.50947.1	Hco08716	Hco08716-RA	antisense	genic	overlapping	exonic
MSTRG.2543	MSTRG.2543.1	Hco11121	Hco11121-RA	sense	genic	containing	intronic
MSTRG.57500	MSTRG.57500.1	Hco13632	Hco13632-RA	antisense	genic	nested	exonic
MSTRG.54517	MSTRG.54517.1	Hco04691	Hco04691-RA	antisense	genic	nested	intronic
MSTRG.38661	MSTRG.38661.1	Hco19779	Hco19779-RA	antisense	genic	nested	exonic
MSTRG.23767	MSTRG.23767.1	Hco15793	Hco15793-RA	sense	genic	containing	intronic
MSTRG.50838	MSTRG.50838.1	Hco08671	Hco08671-RA	antisense	intergenic	convergent	downstream
MSTRG.41057	MSTRG.41057.1	Hco21625	Hco21625-RA	antisense	genic	nested	intronic
MSTRG.39817	MSTRG.39817.1	Hco22053	Hco22053-RA	sense	genic	containing	intronic
MSTRG.33575	MSTRG.33575.1	Hco23899	Hco23899-RA	sense	intergenic	same_strand	upstream
MSTRG.50621	MSTRG.50621.3	Hco24310	Hco24310-RA	antisense	intergenic	convergent	downstream
MSTRG.38118	MSTRG.38118.2	Hco11917	Hco11917-RA	antisense	intergenic	convergent	downstream
MSTRG.34313	MSTRG.34313.1	Hco10323	Hco10323-RA	sense	genic	containing	intronic
MSTRG.19901	MSTRG.19901.1	Hco07702	Hco07702-RA	sense	genic	nested	intronic
MSTRG.51494	MSTRG.51494.1	Hco00627	Hco00627-RA	antisense	genic	containing	intronic
MSTRG.44101	MSTRG.44101.2	Hco23639	Hco23639-RA	antisense	intergenic	divergent	upstream
MSTRG.57967	MSTRG.57967.1	Hco10920	Hco10920-RA	antisense	genic	overlapping	exonic
MSTRG.16465	MSTRG.16465.1	Hco20737	Hco20737-RA	sense	intergenic	same_strand	upstream
MSTRG.43831	MSTRG.43831.1	Hco10081	Hco10081-RA	sense	genic	containing	intronic
MSTRG.43832	MSTRG.43832.1	Hco10081	Hco10081-RA	sense	genic	containing	intronic
MSTRG.39753	MSTRG.39753.1	Hco25304	Hco25304-RA	antisense	genic	nested	intronic
MSTRG.51546	MSTRG.51546.1	Hco00688	Hco00688-RA	sense	intergenic	same_strand	upstream
MSTRG.32558	MSTRG.32558.1	Hco22028	Hco22028-RA	sense	intergenic	same_strand	downstream
MSTRG.44355	MSTRG.44355.1	Hco10586	Hco10586-RA	antisense	intergenic	divergent	upstream
MSTRG.43311	MSTRG.43311.1	Hco02124	Hco02124-RA	antisense	intergenic	divergent	upstream
MSTRG.10093	MSTRG.10093.3	Hco15911	Hco15911-RA	antisense	intergenic	divergent	upstream
MSTRG.33015	MSTRG.33015.1	Hco03380	Hco03380-RA	antisense	intergenic	divergent	upstream
MSTRG.17086	MSTRG.17086.2	Hco19678	Hco19678-RA	sense	intergenic	same_strand	upstream
MSTRG.18930	MSTRG.18930.1	Hco02736	Hco02736-RA	sense	intergenic	same_strand	upstream
MSTRG.16386	MSTRG.16386.1	Hco20899	Hco20899-RA	antisense	intergenic	divergent	upstream
MSTRG.14232	MSTRG.14232.1	Hco18190	Hco18190-RA	sense	genic	containing	intronic
MSTRG.32095	MSTRG.32095.1	Hco20469	Hco20469-RB	antisense	genic	overlapping	intronic
MSTRG.44923	MSTRG.44923.2	Hco23406	Hco23406-RA	sense	intergenic	same_strand	upstream
MSTRG.44479	MSTRG.44479.1	Hco21304	Hco21304-RA	antisense	intergenic	divergent	upstream
MSTRG.45673	MSTRG.45673.5	Hco18428	Hco18428-RA	sense	genic	containing	intronic
MSTRG.19610	MSTRG.19610.1	Hco14308	Hco14308-RA	sense	intergenic	same_strand	downstream
MSTRG.29050	MSTRG.29050.1	Hco01599	Hco01599-RA	sense	genic	nested	intronic
MSTRG.10076	MSTRG.10076.1	Hco15908	Hco15908-RA	sense	intergenic	same_strand	downstream
MSTRG.6922	MSTRG.6922.1	Hco19551	Hco19551-RB	sense	genic	nested	intronic
MSTRG.44512	MSTRG.44512.8	Hco24480	Hco24480-RA	sense	genic	containing	intronic
MSTRG.3915	MSTRG.3915.1	Hco18293	Hco18293-RA	antisense	genic	containing	intronic
MSTRG.17154	MSTRG.17154.1	Hco15726	Hco15726-RA	sense	intergenic	same_strand	downstream
MSTRG.37468	MSTRG.37468.1	Hco03313	Hco03313-RA	sense	genic	overlapping	intronic
MSTRG.43534	MSTRG.43534.1	Hco15278	Hco15278-RA	antisense	genic	nested	intronic
MSTRG.2839	MSTRG.2839.1	Hco09381	Hco09381-RA	antisense	intergenic	divergent	upstream
MSTRG.55806	MSTRG.55806.1	Hco09862	Hco09862-RA	antisense	genic	containing	intronic
MSTRG.13570	MSTRG.13570.1	Hco17366	Hco17366-RA	antisense	intergenic	divergent	upstream
MSTRG.13209	MSTRG.13209.1	Hco09801	Hco09801-RB	antisense	genic	nested	intronic
MSTRG.15074	MSTRG.15074.1	Hco13034	Hco13034-RA	antisense	genic	nested	exonic
MSTRG.10749	MSTRG.10749.5	Hco12027	Hco12027-RA	sense	genic	nested	intronic
MSTRG.17959	MSTRG.17959.3	Hco03596	Hco03596-RA	antisense	intergenic	convergent	downstream
MSTRG.8898	MSTRG.8898.1	Hco16588	Hco16588-RA	antisense	genic	nested	intronic
MSTRG.26519	MSTRG.26519.1	Hco04281	Hco04281-RA	antisense	genic	overlapping	intronic
MSTRG.51453	MSTRG.51453.4	Hco00640	Hco00640-RA	antisense	intergenic	convergent	downstream
MSTRG.50621	MSTRG.50621.5	Hco24310	Hco24310-RA	antisense	intergenic	convergent	downstream
MSTRG.45643	MSTRG.45643.4	Hco18371	Hco18371-RA	antisense	genic	containing	intronic
MSTRG.14114	MSTRG.14114.2	Hco14444	Hco14444-RA	antisense	genic	overlapping	exonic
MSTRG.46652	MSTRG.46652.1	Hco05216	Hco05216-RA	antisense	intergenic	divergent	upstream
MSTRG.14538	MSTRG.14538.1	Hco11854	Hco11854-RA	sense	genic	containing	intronic
MSTRG.23769	MSTRG.23769.10	Hco15797	Hco15797-RA	sense	genic	containing	intronic
MSTRG.24506	MSTRG.24506.1	Hco12607	Hco12607-RB	antisense	intergenic	convergent	downstream
MSTRG.53762	MSTRG.53762.1	Hco24542	Hco24542-RA	sense	intergenic	same_strand	upstream
MSTRG.38985	MSTRG.38985.2	Hco24377	Hco24377-RA	antisense	intergenic	divergent	upstream
MSTRG.33265	MSTRG.33265.1	Hco03519	Hco03519-RA	antisense	genic	overlapping	exonic
MSTRG.34498	MSTRG.34498.1	Hco10405	Hco10405-RD	antisense	genic	overlapping	intronic
MSTRG.4799	MSTRG.4799.1	Hco24810	Hco24810-RA	antisense	genic	nested	exonic
MSTRG.32138	MSTRG.32138.15	Hco20462	Hco20462-RA	sense	genic	overlapping	intronic
MSTRG.4274	MSTRG.4274.1	Hco17680	Hco17680-RA	sense	intergenic	same_strand	downstream
MSTRG.35345	MSTRG.35345.1	Hco23560	Hco23560-RA	sense	intergenic	same_strand	downstream
MSTRG.40386	MSTRG.40386.1	Hco11554	Hco11554-RA	antisense	intergenic	convergent	downstream
MSTRG.48844	MSTRG.48844.2	Hco12865	Hco12865-RA	sense	intergenic	same_strand	downstream
MSTRG.50513	MSTRG.50513.1	Hco25063	Hco25063-RA	sense	genic	nested	intronic
MSTRG.33595	MSTRG.33595.1	Hco03880	Hco03880-RA	antisense	genic	nested	exonic
MSTRG.16190	MSTRG.16190.1	Hco14542	Hco14542-RA	antisense	genic	containing	intronic
MSTRG.3690	MSTRG.3690.1	Hco01198	Hco01198-RA	antisense	intergenic	divergent	upstream
MSTRG.43847	MSTRG.43847.1	Hco10084	Hco10084-RA	sense	genic	overlapping	intronic
MSTRG.40184	MSTRG.40184.1	Hco21063	Hco21063-RA	sense	genic	containing	intronic
MSTRG.34116	MSTRG.34116.1	Hco17131	Hco17131-RA	antisense	genic	nested	exonic
MSTRG.44328	MSTRG.44328.1	Hco24936	Hco24936-RA	antisense	intergenic	divergent	upstream
MSTRG.53974	MSTRG.53974.2	Hco25048	Hco25048-RA	antisense	genic	containing	intronic
MSTRG.46027	MSTRG.46027.1	Hco24539	Hco24539-RA	sense	intergenic	same_strand	upstream
MSTRG.23689	MSTRG.23689.1	Hco21840	Hco21840-RA	antisense	intergenic	convergent	downstream
MSTRG.2389	MSTRG.2389.3	Hco11027	Hco11027-RA	antisense	intergenic	convergent	downstream
MSTRG.27765	MSTRG.27765.1	Hco22396	Hco22396-RA	antisense	intergenic	divergent	upstream
MSTRG.17911	MSTRG.17911.1	Hco24668	Hco24668-RA	sense	genic	nested	intronic
MSTRG.4723	MSTRG.4723.3	Hco10286	Hco10286-RA	antisense	intergenic	divergent	upstream
MSTRG.20874	MSTRG.20874.1	Hco20770	Hco20770-RA	sense	genic	containing	intronic
MSTRG.30960	MSTRG.30960.1	Hco21163	Hco21163-RA	antisense	genic	nested	exonic
MSTRG.19293	MSTRG.19293.1	Hco22705	Hco22705-RA	antisense	intergenic	convergent	downstream
MSTRG.1893	MSTRG.1893.2	Hco06208	Hco06208-RA	antisense	genic	overlapping	exonic
MSTRG.34021	MSTRG.34021.2	Hco21588	Hco21588-RA	antisense	genic	containing	intronic
MSTRG.23457	MSTRG.23457.1	Hco11716	Hco11716-RA	antisense	intergenic	divergent	upstream
MSTRG.53237	MSTRG.53237.1	Hco24371	Hco24371-RA	sense	genic	containing	intronic
MSTRG.38021	MSTRG.38021.1	Hco25300	Hco25300-RA	antisense	genic	overlapping	exonic
MSTRG.6877	MSTRG.6877.1	Hco19531	Hco19531-RA	sense	genic	containing	intronic
MSTRG.51535	MSTRG.51535.1	Hco00678	Hco00678-RA	sense	intergenic	same_strand	downstream
MSTRG.23776	MSTRG.23776.1	Hco15796	Hco15796-RA	antisense	genic	containing	intronic
MSTRG.30596	MSTRG.30596.1	Hco04153	Hco04153-RA	antisense	intergenic	divergent	upstream
MSTRG.8546	MSTRG.8546.1	Hco14524	Hco14524-RA	sense	intergenic	same_strand	upstream
MSTRG.32742	MSTRG.32742.1	Hco22931	Hco22931-RA	sense	genic	containing	intronic
MSTRG.42694	MSTRG.42694.1	Hco01884	Hco01884-RA	antisense	intergenic	convergent	downstream
MSTRG.10247	MSTRG.10247.3	Hco13587	Hco13587-RA	antisense	intergenic	convergent	downstream
MSTRG.1294	MSTRG.1294.1	Hco00523	Hco00523-RA	antisense	genic	nested	exonic
MSTRG.56689	MSTRG.56689.1	Hco09050	Hco09050-RC	sense	genic	nested	intronic
MSTRG.36901	MSTRG.36901.1	Hco03092	Hco03092-RA	antisense	genic	containing	intronic
MSTRG.14442	MSTRG.14442.1	Hco11837	Hco11837-RA	antisense	intergenic	convergent	downstream
MSTRG.29565	MSTRG.29565.1	Hco01792	Hco01792-RA	sense	genic	nested	intronic
MSTRG.34754	MSTRG.34754.2	Hco23029	Hco23029-RA	sense	intergenic	same_strand	downstream
MSTRG.24824	MSTRG.24824.1	Hco18974	Hco18974-RA	sense	intergenic	same_strand	downstream
MSTRG.47197	MSTRG.47197.3	Hco15143	Hco15143-RA	sense	intergenic	same_strand	downstream
MSTRG.8723	MSTRG.8723.1	Hco10875	Hco10875-RA	antisense	intergenic	convergent	downstream
MSTRG.44861	MSTRG.44861.1	Hco07679	Hco07679-RA	antisense	genic	containing	exonic
MSTRG.4317	MSTRG.4317.1	Hco17701	Hco17701-RA	antisense	genic	containing	intronic
MSTRG.7671	MSTRG.7671.1	Hco08618	Hco08618-RA	antisense	genic	nested	intronic
MSTRG.1228	MSTRG.1228.1	Hco00512	Hco00512-RA	antisense	genic	overlapping	exonic
MSTRG.50950	MSTRG.50950.1	Hco08717	Hco08717-RA	antisense	genic	overlapping	exonic
MSTRG.27784	MSTRG.27784.1	Hco18233	Hco18233-RA	sense	intergenic	same_strand	upstream
MSTRG.13379	MSTRG.13379.2	Hco25178	Hco25178-RB	antisense	genic	nested	intronic
MSTRG.20314	MSTRG.20314.1	Hco07831	Hco07831-RA	antisense	genic	overlapping	exonic
MSTRG.24823	MSTRG.24823.1	Hco18974	Hco18974-RA	antisense	intergenic	convergent	downstream
MSTRG.29725	MSTRG.29725.1	Hco24620	Hco24620-RA	antisense	genic	overlapping	intronic
MSTRG.16165	MSTRG.16165.1	Hco25242	Hco25242-RA	antisense	genic	nested	intronic
MSTRG.14906	MSTRG.14906.1	Hco17190	Hco17190-RA	antisense	genic	nested	intronic
MSTRG.11832	MSTRG.11832.1	Hco12315	Hco12315-RA	sense	intergenic	same_strand	upstream
MSTRG.25716	MSTRG.25716.1	Hco24748	Hco24748-RA	antisense	genic	nested	exonic
MSTRG.33973	MSTRG.33973.3	Hco21514	Hco21514-RA	antisense	intergenic	divergent	upstream
MSTRG.56278	MSTRG.56278.1	Hco06762	Hco06762-RA	antisense	genic	overlapping	exonic
MSTRG.3163	MSTRG.3163.1	Hco00919	Hco00919-RA	antisense	genic	overlapping	exonic
MSTRG.5835	MSTRG.5835.1	Hco05040	Hco05040-RC	antisense	genic	overlapping	exonic
MSTRG.53033	MSTRG.53033.1	Hco04476	Hco04476-RA	antisense	genic	overlapping	exonic
MSTRG.24074	MSTRG.24074.1	Hco17101	Hco17101-RA	antisense	intergenic	convergent	downstream
MSTRG.39255	MSTRG.39255.1	Hco20218	Hco20218-RA	antisense	genic	overlapping	exonic
MSTRG.35860	MSTRG.35860.1	Hco21925	Hco21925-RA	antisense	genic	containing	intronic
MSTRG.27552	MSTRG.27552.1	Hco23249	Hco23249-RA	sense	intergenic	same_strand	downstream
MSTRG.38124	MSTRG.38124.2	Hco11919	Hco11919-RA	sense	intergenic	same_strand	upstream
MSTRG.54832	MSTRG.54832.2	Hco13690	Hco13690-RB	sense	intergenic	same_strand	downstream
MSTRG.38286	MSTRG.38286.1	Hco11971	Hco11971-RA	antisense	genic	nested	exonic
MSTRG.58846	MSTRG.58846.1	Hco15674	Hco15674-RA	sense	genic	containing	intronic
MSTRG.34594	MSTRG.34594.2	Hco19943	Hco19943-RA	antisense	genic	overlapping	exonic
MSTRG.52189	MSTRG.52189.1	Hco24452	Hco24452-RA	sense	intergenic	same_strand	upstream
MSTRG.11348	MSTRG.11348.3	Hco01483	Hco01483-RA	sense	genic	containing	intronic
MSTRG.37219	MSTRG.37219.9	Hco03217	Hco03217-RA	sense	genic	overlapping	intronic
MSTRG.9772	MSTRG.9772.1	Hco19863	Hco19863-RA	sense	genic	containing	intronic
MSTRG.2221	MSTRG.2221.1	Hco07464	Hco07464-RA	sense	intergenic	same_strand	upstream
MSTRG.46029	MSTRG.46029.3	Hco24539	Hco24539-RA	antisense	intergenic	divergent	upstream
MSTRG.4334	MSTRG.4334.4	Hco17708	Hco17708-RA	sense	intergenic	same_strand	downstream
MSTRG.4325	MSTRG.4325.1	Hco17704	Hco17704-RA	antisense	genic	containing	intronic
MSTRG.27107	MSTRG.27107.1	Hco17079	Hco17079-RB	antisense	genic	overlapping	exonic
MSTRG.43832	MSTRG.43832.2	Hco10076	Hco10076-RA	sense	genic	containing	intronic
MSTRG.40798	MSTRG.40798.1	Hco08306	Hco08306-RA	antisense	intergenic	convergent	downstream
MSTRG.17811	MSTRG.17811.1	Hco21130	Hco21130-RA	antisense	intergenic	convergent	downstream
MSTRG.2941	MSTRG.2941.2	Hco09445	Hco09445-RA	sense	intergenic	same_strand	upstream
MSTRG.40405	MSTRG.40405.1	Hco11566	Hco11566-RA	antisense	intergenic	divergent	upstream
MSTRG.53996	MSTRG.53996.4	Hco13312	Hco13312-RA	antisense	intergenic	convergent	downstream
MSTRG.18867	MSTRG.18867.3	Hco02707	Hco02707-RA	sense	intergenic	same_strand	upstream
MSTRG.7458	MSTRG.7458.1	Hco08547	Hco08547-RA	sense	intergenic	same_strand	downstream
MSTRG.26437	MSTRG.26437.1	Hco04352	Hco04352-RA	antisense	genic	overlapping	exonic
MSTRG.27559	MSTRG.27559.1	Hco23250	Hco23250-RA	antisense	intergenic	divergent	upstream
MSTRG.7774	MSTRG.7774.3	Hco14983	Hco14983-RA	sense	genic	containing	intronic
MSTRG.14245	MSTRG.14245.1	Hco18196	Hco18196-RA	sense	genic	containing	intronic
MSTRG.31010	MSTRG.31010.2	Hco25288	Hco25288-RA	antisense	genic	nested	intronic
MSTRG.35285	MSTRG.35285.1	Hco22822	Hco22822-RA	antisense	intergenic	divergent	upstream
MSTRG.43459	MSTRG.43459.2	Hco15252	Hco15252-RA	sense	intergenic	same_strand	upstream
MSTRG.43400	MSTRG.43400.1	Hco15238	Hco15238-RA	sense	intergenic	same_strand	downstream
MSTRG.2941	MSTRG.2941.7	Hco09445	Hco09445-RA	sense	intergenic	same_strand	upstream
MSTRG.42058	MSTRG.42058.2	Hco23635	Hco23635-RC	antisense	genic	nested	intronic
MSTRG.20853	MSTRG.20853.3	Hco20756	Hco20756-RA	antisense	intergenic	divergent	upstream
MSTRG.58843	MSTRG.58843.1	Hco15673	Hco15673-RA	sense	intergenic	same_strand	downstream
MSTRG.8774	MSTRG.8774.2	Hco10845	Hco10845-RA	antisense	genic	containing	intronic
MSTRG.9706	MSTRG.9706.1	Hco18144	Hco18144-RA	antisense	genic	overlapping	exonic
MSTRG.18721	MSTRG.18721.1	Hco02638	Hco02638-RA	antisense	genic	overlapping	exonic
MSTRG.23977	MSTRG.23977.2	Hco22522	Hco22522-RA	antisense	intergenic	divergent	upstream
MSTRG.10042	MSTRG.10042.1	Hco15896	Hco15896-RA	sense	intergenic	same_strand	upstream
MSTRG.58119	MSTRG.58119.1	Hco10993	Hco10993-RA	sense	intergenic	same_strand	downstream
MSTRG.3689	MSTRG.3689.1	Hco01196	Hco01196-RA	antisense	intergenic	convergent	downstream
MSTRG.30396	MSTRG.30396.1	Hco04035	Hco04035-RA	sense	genic	containing	intronic
MSTRG.10040	MSTRG.10040.1	Hco15895	Hco15895-RA	antisense	genic	overlapping	exonic
MSTRG.36947	MSTRG.36947.1	Hco03142	Hco03142-RA	antisense	intergenic	divergent	upstream
MSTRG.52952	MSTRG.52952.1	Hco04421	Hco04421-RB	antisense	intergenic	divergent	upstream
MSTRG.43835	MSTRG.43835.1	Hco10077	Hco10077-RA	antisense	genic	containing	intronic
MSTRG.54276	MSTRG.54276.1	Hco04574	Hco04574-RA	antisense	intergenic	divergent	upstream
MSTRG.39438	MSTRG.39438.1	Hco04847	Hco04847-RA	sense	intergenic	same_strand	downstream
MSTRG.22029	MSTRG.22029.1	Hco17775	Hco17775-RB	sense	genic	overlapping	intronic
MSTRG.56709	MSTRG.56709.1	Hco09055	Hco09055-RA	antisense	intergenic	convergent	downstream
MSTRG.57021	MSTRG.57021.1	Hco06298	Hco06298-RA	antisense	genic	nested	intronic
MSTRG.53996	MSTRG.53996.3	Hco13312	Hco13312-RA	antisense	intergenic	convergent	downstream
MSTRG.32025	MSTRG.32025.1	Hco23230	Hco23230-RA	antisense	intergenic	convergent	downstream
MSTRG.41238	MSTRG.41238.2	Hco10425	Hco10425-RA	antisense	genic	nested	intronic
MSTRG.52586	MSTRG.52586.1	Hco07531	Hco07531-RA	antisense	intergenic	divergent	upstream
MSTRG.46241	MSTRG.46241.1	Hco05971	Hco05971-RA	sense	intergenic	same_strand	upstream
MSTRG.19366	MSTRG.19366.2	Hco17265	Hco17265-RA	antisense	intergenic	divergent	upstream
MSTRG.48736	MSTRG.48736.2	Hco24458	Hco24458-RA	antisense	intergenic	divergent	upstream
MSTRG.15112	MSTRG.15112.1	Hco15773	Hco15773-RA	sense	intergenic	same_strand	downstream
MSTRG.27501	MSTRG.27501.5	Hco17056	Hco17056-RA	antisense	intergenic	divergent	upstream
MSTRG.36427	MSTRG.36427.1	Hco06981	Hco06981-RA	sense	intergenic	same_strand	upstream
MSTRG.26104	MSTRG.26104.1	Hco18220	Hco18220-RA	antisense	genic	nested	intronic
MSTRG.36236	MSTRG.36236.2	Hco06921	Hco06921-RA	sense	intergenic	same_strand	downstream
MSTRG.39602	MSTRG.39602.4	Hco24456	Hco24456-RA	sense	genic	containing	intronic
MSTRG.34138	MSTRG.34138.1	Hco18986	Hco18986-RA	antisense	genic	containing	intronic
MSTRG.26368	MSTRG.26368.1	Hco04321	Hco04321-RA	antisense	genic	containing	intronic
MSTRG.18830	MSTRG.18830.1	Hco02690	Hco02690-RA	antisense	intergenic	convergent	downstream
MSTRG.37428	MSTRG.37428.1	Hco03296	Hco03296-RA	sense	intergenic	same_strand	downstream
MSTRG.39349	MSTRG.39349.1	Hco04800	Hco04800-RA	antisense	genic	nested	intronic
MSTRG.57308	MSTRG.57308.1	Hco06406	Hco06406-RA	antisense	genic	overlapping	intronic
MSTRG.34697	MSTRG.34697.1	Hco20568	Hco20568-RA	antisense	genic	containing	intronic
MSTRG.11816	MSTRG.11816.2	Hco12303	Hco12303-RA	antisense	genic	containing	intronic
MSTRG.56317	MSTRG.56317.2	Hco06781	Hco06781-RA	sense	intergenic	same_strand	downstream
MSTRG.41164	MSTRG.41164.1	Hco25371	Hco25371-RA	antisense	genic	containing	intronic
MSTRG.44987	MSTRG.44987.1	Hco23272	Hco23272-RA	sense	genic	containing	intronic
MSTRG.36951	MSTRG.36951.1	Hco03144	Hco03144-RA	antisense	genic	overlapping	exonic
MSTRG.16373	MSTRG.16373.4	Hco20890	Hco20890-RA	antisense	genic	overlapping	intronic
MSTRG.16349	MSTRG.16349.2	Hco20027	Hco20027-RA	sense	intergenic	same_strand	downstream
MSTRG.41469	MSTRG.41469.1	Hco10529	Hco10529-RA	antisense	genic	containing	intronic
MSTRG.40139	MSTRG.40139.2	Hco24390	Hco24390-RA	sense	intergenic	same_strand	upstream
MSTRG.39357	MSTRG.39357.1	Hco04790	Hco04790-RA	antisense	genic	overlapping	exonic
MSTRG.35379	MSTRG.35379.1	Hco24060	Hco24060-RA	sense	intergenic	same_strand	downstream
MSTRG.37905	MSTRG.37905.1	Hco22506	Hco22506-RA	antisense	genic	containing	intronic
MSTRG.49201	MSTRG.49201.1	Hco05580	Hco05580-RA	antisense	genic	overlapping	exonic
MSTRG.14229	MSTRG.14229.2	Hco18183	Hco18183-RA	sense	genic	containing	intronic
MSTRG.21976	MSTRG.21976.1	Hco19363	Hco19363-RA	antisense	genic	containing	intronic
MSTRG.12747	MSTRG.12747.1	Hco19723	Hco19723-RA	antisense	intergenic	divergent	upstream
MSTRG.48739	MSTRG.48739.1	Hco24458	Hco24458-RA	sense	intergenic	same_strand	upstream
MSTRG.47463	MSTRG.47463.3	Hco02193	Hco02193-RA	sense	genic	containing	intronic
MSTRG.55026	MSTRG.55026.2	Hco25080	Hco25080-RA	sense	genic	containing	intronic
MSTRG.26243	MSTRG.26243.1	Hco22326	Hco22326-RA	sense	genic	containing	intronic
MSTRG.52104	MSTRG.52104.1	Hco14396	Hco14396-RA	sense	genic	containing	intronic
MSTRG.19562	MSTRG.19562.1	Hco14287	Hco14287-RA	sense	intergenic	same_strand	upstream
MSTRG.14097	MSTRG.14097.1	Hco25099	Hco25099-RA	antisense	genic	containing	exonic
MSTRG.34178	MSTRG.34178.2	Hco22811	Hco22811-RA	sense	intergenic	same_strand	upstream
MSTRG.23948	MSTRG.23948.1	Hco22515	Hco22515-RA	sense	intergenic	same_strand	upstream
MSTRG.28025	MSTRG.28025.2	Hco13047	Hco13047-RB	antisense	genic	nested	intronic
MSTRG.34215	MSTRG.34215.2	Hco21324	Hco21324-RA	sense	intergenic	same_strand	upstream
MSTRG.23127	MSTRG.23127.1	Hco19956	Hco19956-RA	sense	genic	containing	intronic
MSTRG.14535	MSTRG.14535.1	Hco11856	Hco11856-RA	sense	genic	containing	intronic
MSTRG.55280	MSTRG.55280.2	Hco12406	Hco12406-RA	antisense	intergenic	convergent	downstream
MSTRG.25578	MSTRG.25578.2	Hco24741	Hco24741-RA	antisense	genic	overlapping	exonic
MSTRG.6723	MSTRG.6723.1	Hco16543	Hco16543-RA	antisense	genic	overlapping	exonic
MSTRG.44561	MSTRG.44561.1	Hco10637	Hco10637-RA	antisense	genic	containing	intronic
MSTRG.50122	MSTRG.50122.1	Hco23853	Hco23853-RA	sense	intergenic	same_strand	upstream
MSTRG.22471	MSTRG.22471.1	Hco20990	Hco20990-RA	antisense	intergenic	divergent	upstream
MSTRG.44535	MSTRG.44535.1	Hco10620	Hco10620-RA	antisense	genic	containing	intronic
MSTRG.48738	MSTRG.48738.4	Hco24458	Hco24458-RA	sense	intergenic	same_strand	upstream
MSTRG.9534	MSTRG.9534.1	Hco13213	Hco13213-RA	antisense	intergenic	divergent	upstream
MSTRG.9067	MSTRG.9067.1	Hco08886	Hco08886-RA	antisense	intergenic	convergent	downstream
MSTRG.34455	MSTRG.34455.1	Hco10383	Hco10383-RA	antisense	intergenic	divergent	upstream
MSTRG.21611	MSTRG.21611.2	Hco08827	Hco08827-RA	antisense	genic	overlapping	exonic
MSTRG.32227	MSTRG.32227.1	Hco21777	Hco21777-RA	antisense	intergenic	convergent	downstream
MSTRG.8594	MSTRG.8594.1	Hco14534	Hco14534-RA	sense	genic	nested	intronic
MSTRG.21886	MSTRG.21886.1	Hco20418	Hco20418-RA	sense	intergenic	same_strand	downstream
MSTRG.32104	MSTRG.32104.1	Hco25248	Hco25248-RA	sense	genic	containing	intronic
MSTRG.8894	MSTRG.8894.2	Hco16583	Hco16583-RA	antisense	intergenic	divergent	upstream
MSTRG.35000	MSTRG.35000.1	Hco09310	Hco09310-RA	sense	intergenic	same_strand	downstream
MSTRG.26807	MSTRG.26807.3	Hco21674	Hco21674-RA	sense	intergenic	same_strand	downstream
MSTRG.9789	MSTRG.9789.1	Hco19894	Hco19894-RA	sense	intergenic	same_strand	upstream
MSTRG.16373	MSTRG.16373.1	Hco20890	Hco20890-RA	antisense	intergenic	convergent	downstream
MSTRG.44097	MSTRG.44097.3	Hco23640	Hco23640-RA	antisense	intergenic	divergent	upstream
MSTRG.23344	MSTRG.23344.1	Hco11671	Hco11671-RA	antisense	genic	nested	intronic
MSTRG.11348	MSTRG.11348.4	Hco01483	Hco01483-RA	sense	genic	containing	intronic
MSTRG.15199	MSTRG.15199.1	Hco18668	Hco18668-RA	sense	intergenic	same_strand	downstream
MSTRG.59155	MSTRG.59155.3	Hco20098	Hco20098-RA	sense	genic	containing	intronic
MSTRG.39128	MSTRG.39128.1	Hco23867	Hco23867-RA	sense	intergenic	same_strand	upstream
MSTRG.46356	MSTRG.46356.1	Hco06022	Hco06022-RA	antisense	genic	containing	intronic
MSTRG.51939	MSTRG.51939.1	Hco14355	Hco14355-RA	antisense	genic	containing	intronic
MSTRG.17829	MSTRG.17829.1	Hco21132	Hco21132-RA	sense	intergenic	same_strand	downstream
MSTRG.31976	MSTRG.31976.4	Hco22080	Hco22080-RA	antisense	intergenic	convergent	downstream
MSTRG.28536	MSTRG.28536.1	Hco17287	Hco17287-RA	sense	intergenic	same_strand	downstream
MSTRG.30389	MSTRG.30389.6	Hco23820	Hco23820-RA	sense	intergenic	same_strand	upstream
MSTRG.9783	MSTRG.9783.1	Hco19864	Hco19864-RA	sense	intergenic	same_strand	upstream
MSTRG.54082	MSTRG.54082.2	Hco25194	Hco25194-RA	sense	genic	containing	intronic
MSTRG.7125	MSTRG.7125.1	Hco16096	Hco16096-RA	antisense	genic	nested	intronic
MSTRG.10823	MSTRG.10823.1	Hco12076	Hco12076-RA	antisense	intergenic	convergent	downstream
MSTRG.4939	MSTRG.4939.5	Hco16176	Hco16176-RA	sense	intergenic	same_strand	upstream
MSTRG.11028	MSTRG.11028.2	Hco01348	Hco01348-RA	sense	genic	containing	intronic
MSTRG.44097	MSTRG.44097.2	Hco23640	Hco23640-RA	antisense	intergenic	divergent	upstream
MSTRG.13080	MSTRG.13080.1	Hco09761	Hco09761-RA	sense	intergenic	same_strand	upstream
MSTRG.36345	MSTRG.36345.1	Hco06959	Hco06959-RA	sense	intergenic	same_strand	downstream
MSTRG.36268	MSTRG.36268.1	Hco24840	Hco24840-RA	antisense	genic	overlapping	intronic
MSTRG.46030	MSTRG.46030.1	Hco24539	Hco24539-RA	sense	intergenic	same_strand	upstream
MSTRG.44479	MSTRG.44479.7	Hco21306	Hco21306-RA	antisense	genic	containing	exonic
MSTRG.26840	MSTRG.26840.4	Hco21682	Hco21682-RA	sense	genic	containing	intronic
MSTRG.32137	MSTRG.32137.1	Hco20461	Hco20461-RA	antisense	genic	containing	exonic
MSTRG.44071	MSTRG.44071.1	Hco21945	Hco21945-RA	antisense	genic	containing	intronic
MSTRG.15330	MSTRG.15330.1	Hco14676	Hco14676-RA	antisense	genic	nested	intronic
MSTRG.49496	MSTRG.49496.1	Hco14208	Hco14208-RA	antisense	intergenic	convergent	downstream
MSTRG.23712	MSTRG.23712.1	Hco21844	Hco21844-RA	sense	intergenic	same_strand	upstream
MSTRG.19771	MSTRG.19771.1	Hco20149	Hco20149-RA	antisense	intergenic	divergent	upstream
MSTRG.405	MSTRG.405.1	Hco00161	Hco00161-RA	sense	genic	containing	intronic
MSTRG.48471	MSTRG.48471.1	Hco24303	Hco24303-RA	antisense	intergenic	divergent	upstream
MSTRG.23586	MSTRG.23586.1	Hco24928	Hco24928-RA	antisense	intergenic	convergent	downstream
MSTRG.41874	MSTRG.41874.1	Hco13435	Hco13435-RA	sense	intergenic	same_strand	upstream
MSTRG.27953	MSTRG.27953.1	Hco22595	Hco22595-RA	antisense	intergenic	divergent	upstream
MSTRG.17635	MSTRG.17635.1	Hco15343	Hco15343-RA	sense	intergenic	same_strand	downstream
MSTRG.56386	MSTRG.56386.1	Hco06831	Hco06831-RA	antisense	intergenic	convergent	downstream
MSTRG.32957	MSTRG.32957.1	Hco19038	Hco19038-RA	antisense	genic	containing	intronic
MSTRG.47213	MSTRG.47213.2	Hco15143	Hco15143-RA	sense	intergenic	same_strand	downstream
MSTRG.34270	MSTRG.34270.1	Hco10304	Hco10304-RA	antisense	genic	nested	intronic
MSTRG.47197	MSTRG.47197.4	Hco15143	Hco15143-RA	sense	intergenic	same_strand	downstream
MSTRG.35631	MSTRG.35631.1	Hco02493	Hco02493-RA	antisense	genic	nested	exonic
MSTRG.45481	MSTRG.45481.1	Hco23989	Hco23989-RA	antisense	intergenic	divergent	upstream
MSTRG.55064	MSTRG.55064.1	Hco12365	Hco12365-RA	sense	intergenic	same_strand	downstream
MSTRG.58981	MSTRG.58981.1	Hco16491	Hco16491-RA	antisense	intergenic	divergent	upstream
MSTRG.19826	MSTRG.19826.1	Hco20158	Hco20158-RA	sense	intergenic	same_strand	downstream
MSTRG.41920	MSTRG.41920.1	Hco13450	Hco13450-RA	antisense	intergenic	divergent	upstream
MSTRG.19002	MSTRG.19002.1	Hco02780	Hco02780-RA	antisense	intergenic	convergent	downstream
MSTRG.25227	MSTRG.25227.1	Hco17720	Hco17720-RA	antisense	intergenic	divergent	upstream
MSTRG.14960	MSTRG.14960.2	Hco23124	Hco23124-RA	sense	intergenic	same_strand	upstream
MSTRG.26809	MSTRG.26809.1	Hco21674	Hco21674-RA	antisense	intergenic	convergent	downstream
MSTRG.27183	MSTRG.27183.1	Hco07996	Hco07996-RA	sense	intergenic	same_strand	upstream
MSTRG.39552	MSTRG.39552.1	Hco04915	Hco04915-RA	sense	intergenic	same_strand	downstream
MSTRG.5670	MSTRG.5670.1	Hco04988	Hco04988-RA	antisense	intergenic	divergent	upstream
MSTRG.38321	MSTRG.38321.1	Hco22462	Hco22462-RA	antisense	genic	overlapping	exonic
MSTRG.49460	MSTRG.49460.2	Hco24153	Hco24153-RA	antisense	intergenic	divergent	upstream
MSTRG.18917	MSTRG.18917.1	Hco02738	Hco02738-RA	sense	intergenic	same_strand	downstream
MSTRG.20314	MSTRG.20314.2	Hco07833	Hco07833-RA	antisense	genic	containing	intronic
MSTRG.26247	MSTRG.26247.1	Hco22330	Hco22330-RA	sense	genic	containing	intronic
MSTRG.6106	MSTRG.6106.1	Hco20611	Hco20611-RA	antisense	intergenic	convergent	downstream
MSTRG.23712	MSTRG.23712.3	Hco21844	Hco21844-RA	sense	intergenic	same_strand	upstream
MSTRG.43525	MSTRG.43525.2	Hco15273	Hco15273-RA	antisense	genic	overlapping	exonic
MSTRG.55348	MSTRG.55348.1	Hco12438	Hco12438-RA	sense	intergenic	same_strand	upstream
MSTRG.19244	MSTRG.19244.1	Hco22711	Hco22711-RA	antisense	intergenic	divergent	upstream
MSTRG.57516	MSTRG.57516.1	Hco13653	Hco13653-RA	sense	intergenic	same_strand	downstream
MSTRG.23957	MSTRG.23957.2	Hco22516	Hco22516-RA	antisense	intergenic	convergent	downstream
MSTRG.27084	MSTRG.27084.1	Hco07939	Hco07939-RA	antisense	intergenic	divergent	upstream
MSTRG.7328	MSTRG.7328.1	Hco08501	Hco08501-RA	antisense	intergenic	convergent	downstream
MSTRG.44875	MSTRG.44875.5	Hco23138	Hco23138-RA	sense	intergenic	same_strand	downstream
MSTRG.35136	MSTRG.35136.1	Hco22622	Hco22622-RA	sense	intergenic	same_strand	upstream
MSTRG.52364	MSTRG.52364.5	Hco24441	Hco24441-RA	sense	intergenic	same_strand	downstream
MSTRG.40278	MSTRG.40278.1	Hco23922	Hco23922-RA	sense	intergenic	same_strand	upstream
MSTRG.46888	MSTRG.46888.1	Hco05323	Hco05323-RA	sense	intergenic	same_strand	downstream
MSTRG.26667	MSTRG.26667.1	Hco21268	Hco21268-RA	sense	intergenic	same_strand	downstream
MSTRG.35518	MSTRG.35518.1	Hco02440	Hco02440-RA	sense	intergenic	same_strand	downstream
MSTRG.55063	MSTRG.55063.1	Hco12365	Hco12365-RA	sense	intergenic	same_strand	downstream
MSTRG.52089	MSTRG.52089.1	Hco14394	Hco14394-RA	sense	genic	containing	intronic
MSTRG.48802	MSTRG.48802.2	Hco12840	Hco12840-RA	antisense	intergenic	divergent	upstream
MSTRG.41070	MSTRG.41070.2	Hco23276	Hco23276-RA	antisense	intergenic	convergent	downstream
MSTRG.55490	MSTRG.55490.1	Hco06565	Hco06565-RB	sense	intergenic	same_strand	upstream
MSTRG.42654	MSTRG.42654.1	Hco22900	Hco22900-RA	antisense	genic	containing	intronic
MSTRG.101	MSTRG.101.1	Hco00044	Hco00044-RA	antisense	genic	nested	exonic
MSTRG.42796	MSTRG.42796.1	Hco24622	Hco24622-RA	sense	genic	nested	intronic
MSTRG.55416	MSTRG.55416.1	Hco06514	Hco06514-RA	antisense	intergenic	divergent	upstream
MSTRG.34528	MSTRG.34528.1	Hco23757	Hco23757-RA	antisense	genic	containing	intronic
MSTRG.22711	MSTRG.22711.1	Hco11508	Hco11508-RA	antisense	intergenic	divergent	upstream
MSTRG.48410	MSTRG.48410.3	Hco24498	Hco24498-RA	sense	intergenic	same_strand	upstream
MSTRG.3597	MSTRG.3597.2	Hco01155	Hco01155-RA	antisense	intergenic	convergent	downstream
MSTRG.50882	MSTRG.50882.1	Hco08692	Hco08692-RA	antisense	intergenic	divergent	upstream
MSTRG.46781	MSTRG.46781.1	Hco05278	Hco05278-RA	antisense	genic	nested	exonic
MSTRG.48736	MSTRG.48736.11	Hco24458	Hco24458-RA	antisense	intergenic	divergent	upstream
MSTRG.29979	MSTRG.29979.1	Hco09542	Hco09542-RA	antisense	genic	overlapping	exonic
MSTRG.39301	MSTRG.39301.1	Hco04774	Hco04774-RA	antisense	intergenic	convergent	downstream
MSTRG.34607	MSTRG.34607.2	Hco19946	Hco19946-RA	antisense	intergenic	convergent	downstream
MSTRG.20876	MSTRG.20876.3	Hco20771	Hco20771-RA	antisense	intergenic	divergent	upstream
MSTRG.32960	MSTRG.32960.1	Hco19039	Hco19039-RA	sense	intergenic	same_strand	downstream
MSTRG.34516	MSTRG.34516.1	Hco23958	Hco23958-RA	antisense	genic	containing	intronic
MSTRG.44892	MSTRG.44892.1	Hco24509	Hco24509-RA	sense	intergenic	same_strand	upstream
MSTRG.1362	MSTRG.1362.1	Hco06056	Hco06056-RA	antisense	intergenic	divergent	upstream
MSTRG.40149	MSTRG.40149.2	Hco24471	Hco24471-RA	sense	genic	containing	intronic
MSTRG.49824	MSTRG.49824.1	Hco24029	Hco24029-RA	sense	intergenic	same_strand	downstream
MSTRG.1775	MSTRG.1775.4	Hco06214	Hco06214-RA	sense	intergenic	same_strand	upstream
MSTRG.19122	MSTRG.19122.1	Hco02827	Hco02827-RA	antisense	intergenic	convergent	downstream
MSTRG.19028	MSTRG.19028.1	Hco02788	Hco02788-RA	antisense	intergenic	divergent	upstream
MSTRG.31015	MSTRG.31015.5	Hco23949	Hco23949-RA	sense	intergenic	same_strand	upstream
MSTRG.27400	MSTRG.27400.1	Hco22307	Hco22307-RA	sense	intergenic	same_strand	upstream
MSTRG.13980	MSTRG.13980.1	Hco14419	Hco14419-RA	antisense	intergenic	convergent	downstream
MSTRG.4290	MSTRG.4290.2	Hco17691	Hco17691-RA	sense	intergenic	same_strand	downstream
MSTRG.59116	MSTRG.59116.3	Hco20115	Hco20115-RA	antisense	genic	containing	intronic
MSTRG.50121	MSTRG.50121.6	Hco23853	Hco23853-RA	antisense	intergenic	divergent	upstream
MSTRG.36989	MSTRG.36989.1	Hco03163	Hco03163-RA	sense	intergenic	same_strand	upstream
MSTRG.56324	MSTRG.56324.1	Hco06781	Hco06781-RA	sense	intergenic	same_strand	downstream
MSTRG.34668	MSTRG.34668.2	Hco20579	Hco20579-RA	antisense	intergenic	divergent	upstream
MSTRG.20337	MSTRG.20337.1	Hco19398	Hco19398-RA	antisense	genic	overlapping	exonic
MSTRG.52894	MSTRG.52894.1	Hco24091	Hco24091-RA	sense	genic	containing	intronic
MSTRG.44848	MSTRG.44848.1	Hco23138	Hco23138-RA	sense	intergenic	same_strand	downstream
MSTRG.42192	MSTRG.42192.3	Hco21958	Hco21958-RA	antisense	intergenic	divergent	upstream
MSTRG.46529	MSTRG.46529.1	Hco21604	Hco21604-RA	sense	genic	containing	intronic
MSTRG.4967	MSTRG.4967.1	Hco16182	Hco16182-RA	antisense	genic	nested	exonic
MSTRG.632	MSTRG.632.1	Hco00296	Hco00296-RA	antisense	intergenic	divergent	upstream
MSTRG.45630	MSTRG.45630.2	Hco18373	Hco18373-RA	sense	genic	containing	intronic
MSTRG.14966	MSTRG.14966.4	Hco23124	Hco23124-RA	sense	intergenic	same_strand	upstream
MSTRG.44382	MSTRG.44382.4	Hco10574	Hco10574-RA	antisense	genic	overlapping	exonic
MSTRG.39003	MSTRG.39003.1	Hco11323	Hco11323-RA	sense	genic	containing	intronic
MSTRG.12428	MSTRG.12428.2	Hco12925	Hco12925-RA	sense	intergenic	same_strand	downstream
MSTRG.50894	MSTRG.50894.2	Hco08684	Hco08684-RA	antisense	genic	overlapping	intronic
MSTRG.26102	MSTRG.26102.1	Hco18222	Hco18222-RA	antisense	genic	containing	intronic
MSTRG.44296	MSTRG.44296.1	Hco24935	Hco24935-RA	antisense	genic	containing	intronic
MSTRG.1888	MSTRG.1888.1	Hco06195	Hco06195-RA	antisense	intergenic	convergent	downstream
MSTRG.16551	MSTRG.16551.1	Hco02877	Hco02877-RA	antisense	genic	overlapping	exonic
MSTRG.10204	MSTRG.10204.1	Hco13569	Hco13569-RB	antisense	intergenic	divergent	upstream
MSTRG.48738	MSTRG.48738.1	Hco24458	Hco24458-RA	sense	intergenic	same_strand	upstream
MSTRG.44766	MSTRG.44766.1	Hco24875	Hco24875-RB	sense	genic	nested	intronic
MSTRG.40799	MSTRG.40799.3	Hco08307	Hco08307-RA	sense	intergenic	same_strand	upstream
MSTRG.28975	MSTRG.28975.1	Hco01569	Hco01569-RA	sense	intergenic	same_strand	upstream
MSTRG.40863	MSTRG.40863.1	Hco08358	Hco08358-RA	antisense	genic	nested	exonic
MSTRG.50462	MSTRG.50462.1	Hco13840	Hco13840-RA	sense	intergenic	same_strand	upstream
MSTRG.23943	MSTRG.23943.2	Hco22517	Hco22517-RA	antisense	genic	containing	intronic
MSTRG.33575	MSTRG.33575.2	Hco23899	Hco23899-RA	sense	intergenic	same_strand	upstream
MSTRG.16265	MSTRG.16265.1	Hco14572	Hco14572-RA	antisense	intergenic	divergent	upstream
MSTRG.44568	MSTRG.44568.3	Hco10639	Hco10639-RA	antisense	genic	containing	intronic
MSTRG.25355	MSTRG.25355.1	Hco15532	Hco15532-RB	sense	intergenic	same_strand	downstream
MSTRG.36129	MSTRG.36129.1	Hco06842	Hco06842-RA	sense	intergenic	same_strand	downstream
MSTRG.53032	MSTRG.53032.3	Hco04475	Hco04475-RA	antisense	genic	overlapping	exonic
MSTRG.48166	MSTRG.48166.1	Hco16666	Hco16666-RA	sense	genic	nested	intronic
MSTRG.23008	MSTRG.23008.1	Hco20783	Hco20783-RA	antisense	genic	containing	intronic
MSTRG.59104	MSTRG.59104.1	Hco20114	Hco20114-RA	sense	genic	containing	intronic
MSTRG.16373	MSTRG.16373.2	Hco20890	Hco20890-RA	antisense	genic	overlapping	intronic
MSTRG.26836	MSTRG.26836.1	Hco21679	Hco21679-RA	antisense	intergenic	convergent	downstream
MSTRG.18646	MSTRG.18646.1	Hco03862	Hco03862-RA	sense	genic	overlapping	intronic
MSTRG.9489	MSTRG.9489.1	Hco13194	Hco13194-RA	sense	intergenic	same_strand	upstream
MSTRG.9083	MSTRG.9083.1	Hco08905	Hco08905-RA	sense	intergenic	same_strand	downstream
MSTRG.47135	MSTRG.47135.1	Hco15119	Hco15119-RA	antisense	genic	overlapping	exonic
MSTRG.35450	MSTRG.35450.1	Hco21824	Hco21824-RA	antisense	genic	overlapping	intronic
MSTRG.26840	MSTRG.26840.5	Hco21679	Hco21679-RA	sense	intergenic	same_strand	downstream
MSTRG.44415	MSTRG.44415.1	Hco10614	Hco10614-RA	sense	intergenic	same_strand	upstream
MSTRG.45658	MSTRG.45658.1	Hco18380	Hco18380-RA	antisense	genic	containing	intronic
MSTRG.41760	MSTRG.41760.1	Hco13395	Hco13395-RA	antisense	intergenic	divergent	upstream
MSTRG.42529	MSTRG.42529.1	Hco22094	Hco22094-RA	sense	intergenic	same_strand	upstream
MSTRG.40156	MSTRG.40156.1	Hco24471	Hco24471-RA	antisense	genic	containing	intronic
MSTRG.38188	MSTRG.38188.1	Hco11930	Hco11930-RA	antisense	genic	containing	intronic
MSTRG.36945	MSTRG.36945.1	Hco03134	Hco03134-RB	antisense	genic	nested	intronic
MSTRG.7824	MSTRG.7824.1	Hco13767	Hco13767-RA	sense	intergenic	same_strand	downstream
MSTRG.49563	MSTRG.49563.1	Hco14217	Hco14217-RA	sense	genic	containing	intronic
MSTRG.40139	MSTRG.40139.1	Hco24390	Hco24390-RA	sense	intergenic	same_strand	upstream
MSTRG.55855	MSTRG.55855.1	Hco09883	Hco09883-RA	sense	intergenic	same_strand	downstream
MSTRG.24395	MSTRG.24395.1	Hco12572	Hco12572-RA	antisense	intergenic	convergent	downstream
MSTRG.40073	MSTRG.40073.3	Hco07233	Hco07233-RA	antisense	genic	nested	intronic
MSTRG.53310	MSTRG.53310.1	Hco16760	Hco16760-RA	antisense	genic	nested	intronic
MSTRG.28308	MSTRG.28308.1	Hco25024	Hco25024-RA	sense	genic	containing	intronic
MSTRG.8160	MSTRG.8160.1	Hco07851	Hco07851-RA	sense	genic	containing	intronic
MSTRG.40103	MSTRG.40103.5	Hco07217	Hco07217-RB	antisense	intergenic	divergent	upstream
MSTRG.53225	MSTRG.53225.1	Hco24538	Hco24538-RA	sense	intergenic	same_strand	downstream
MSTRG.31852	MSTRG.31852.1	Hco16345	Hco16345-RA	sense	intergenic	same_strand	upstream
MSTRG.2474	MSTRG.2474.1	Hco11073	Hco11073-RA	sense	intergenic	same_strand	downstream
MSTRG.33650	MSTRG.33650.1	Hco03911	Hco03911-RA	sense	intergenic	same_strand	downstream
MSTRG.44699	MSTRG.44699.1	Hco07620	Hco07620-RA	sense	genic	containing	intronic
MSTRG.56902	MSTRG.56902.2	Hco06269	Hco06269-RA	antisense	intergenic	convergent	downstream
MSTRG.16149	MSTRG.16149.2	Hco25241	Hco25241-RA	sense	genic	nested	intronic
MSTRG.951	MSTRG.951.1	Hco00418	Hco00418-RA	antisense	genic	nested	exonic
MSTRG.1899	MSTRG.1899.1	Hco06206	Hco06206-RA	sense	genic	containing	intronic
MSTRG.38612	MSTRG.38612.1	Hco22234	Hco22234-RA	antisense	genic	overlapping	exonic
MSTRG.55193	MSTRG.55193.1	Hco17951	Hco17951-RA	antisense	genic	containing	intronic
MSTRG.36400	MSTRG.36400.1	Hco07005	Hco07005-RA	antisense	genic	containing	intronic
MSTRG.51753	MSTRG.51753.1	Hco00838	Hco00838-RA	antisense	genic	nested	exonic
MSTRG.7773	MSTRG.7773.1	Hco14983	Hco14983-RA	sense	intergenic	same_strand	downstream
MSTRG.18888	MSTRG.18888.2	Hco02722	Hco02722-RA	antisense	genic	overlapping	intronic
MSTRG.24133	MSTRG.24133.3	Hco17086	Hco17086-RA	antisense	genic	overlapping	exonic
MSTRG.49698	MSTRG.49698.1	Hco23829	Hco23829-RA	sense	intergenic	same_strand	downstream
MSTRG.55308	MSTRG.55308.2	Hco12428	Hco12428-RA	sense	intergenic	same_strand	downstream
MSTRG.33230	MSTRG.33230.1	Hco03512	Hco03512-RA	antisense	genic	containing	intronic
MSTRG.24200	MSTRG.24200.1	Hco19254	Hco19254-RA	antisense	genic	containing	intronic
MSTRG.5445	MSTRG.5445.1	Hco11150	Hco11150-RA	antisense	genic	nested	intronic
MSTRG.48736	MSTRG.48736.12	Hco24458	Hco24458-RA	antisense	intergenic	divergent	upstream
MSTRG.55667	MSTRG.55667.1	Hco05867	Hco05867-RA	antisense	intergenic	divergent	upstream
MSTRG.35788	MSTRG.35788.6	Hco02594	Hco02594-RA	sense	genic	containing	intronic
MSTRG.17704	MSTRG.17704.2	Hco15345	Hco15345-RA	antisense	genic	overlapping	exonic
MSTRG.26516	MSTRG.26516.1	Hco04278	Hco04278-RA	antisense	genic	containing	exonic
MSTRG.14224	MSTRG.14224.1	Hco18184	Hco18184-RA	sense	genic	containing	intronic
MSTRG.24800	MSTRG.24800.1	Hco20846	Hco20846-RA	antisense	intergenic	convergent	downstream
MSTRG.33884	MSTRG.33884.2	Hco04026	Hco04026-RA	antisense	intergenic	convergent	downstream
MSTRG.2002	MSTRG.2002.1	Hco15073	Hco15073-RA	antisense	intergenic	convergent	downstream
MSTRG.5538	MSTRG.5538.2	Hco11196	Hco11196-RA	antisense	intergenic	divergent	upstream
MSTRG.2523	MSTRG.2523.1	Hco11118	Hco11118-RA	sense	genic	containing	intronic
MSTRG.18740	MSTRG.18740.1	Hco02655	Hco02655-RA	antisense	genic	nested	intronic
MSTRG.20328	MSTRG.20328.4	Hco07843	Hco07843-RA	antisense	intergenic	convergent	downstream
MSTRG.37839	MSTRG.37839.1	Hco23363	Hco23363-RA	sense	intergenic	same_strand	downstream
MSTRG.3163	MSTRG.3163.2	Hco00919	Hco00919-RA	antisense	genic	overlapping	exonic
MSTRG.14294	MSTRG.14294.1	Hco11795	Hco11795-RA	sense	intergenic	same_strand	upstream
MSTRG.36423	MSTRG.36423.1	Hco06980	Hco06980-RA	antisense	genic	containing	intronic
MSTRG.28063	MSTRG.28063.1	Hco13061	Hco13061-RA	sense	intergenic	same_strand	upstream
MSTRG.20070	MSTRG.20070.4	Hco07741	Hco07741-RA	sense	intergenic	same_strand	downstream
MSTRG.44924	MSTRG.44924.1	Hco23406	Hco23406-RA	antisense	intergenic	divergent	upstream
MSTRG.55077	MSTRG.55077.2	Hco12360	Hco12360-RA	antisense	intergenic	divergent	upstream
MSTRG.5989	MSTRG.5989.1	Hco05059	Hco05059-RA	sense	genic	containing	intronic
MSTRG.22343	MSTRG.22343.1	Hco22745	Hco22745-RA	sense	genic	overlapping	intronic
MSTRG.33819	MSTRG.33819.1	Hco24709	Hco24709-RA	antisense	genic	containing	intronic
MSTRG.27218	MSTRG.27218.1	Hco07978	Hco07978-RA	antisense	genic	nested	intronic
MSTRG.33597	MSTRG.33597.1	Hco03881	Hco03881-RA	antisense	intergenic	convergent	downstream
MSTRG.17103	MSTRG.17103.2	Hco19681	Hco19681-RB	antisense	intergenic	convergent	downstream
MSTRG.48001	MSTRG.48001.7	Hco24650	Hco24650-RA	sense	genic	nested	intronic
MSTRG.15905	MSTRG.15905.1	Hco17335	Hco17335-RA	antisense	intergenic	divergent	upstream
MSTRG.34738	MSTRG.34738.2	Hco19005	Hco19005-RA	antisense	genic	overlapping	intronic
MSTRG.40156	MSTRG.40156.4	Hco24470	Hco24470-RA	antisense	intergenic	divergent	upstream
MSTRG.46233	MSTRG.46233.1	Hco05966	Hco05966-RA	antisense	intergenic	convergent	downstream
MSTRG.44104	MSTRG.44104.1	Hco23646	Hco23646-RA	sense	intergenic	same_strand	upstream
MSTRG.45535	MSTRG.45535.1	Hco20649	Hco20649-RA	antisense	genic	containing	intronic
MSTRG.23896	MSTRG.23896.1	Hco22965	Hco22965-RA	sense	genic	containing	intronic
MSTRG.50635	MSTRG.50635.5	Hco24537	Hco24537-RA	sense	intergenic	same_strand	upstream
MSTRG.30405	MSTRG.30405.1	Hco04039	Hco04039-RA	antisense	genic	overlapping	exonic
MSTRG.16366	MSTRG.16366.1	Hco20888	Hco20888-RA	antisense	genic	containing	intronic
MSTRG.24199	MSTRG.24199.1	Hco19253	Hco19253-RA	antisense	genic	containing	intronic
MSTRG.10324	MSTRG.10324.1	Hco16851	Hco16851-RA	antisense	intergenic	divergent	upstream
MSTRG.29637	MSTRG.29637.1	Hco01822	Hco01822-RA	sense	genic	nested	intronic
MSTRG.32929	MSTRG.32929.1	Hco19027	Hco19027-RB	antisense	genic	nested	intronic
MSTRG.30095	MSTRG.30095.1	Hco20955	Hco20955-RC	antisense	genic	containing	intronic
MSTRG.51712	MSTRG.51712.1	Hco00828	Hco00828-RA	sense	intergenic	same_strand	upstream
MSTRG.23138	MSTRG.23138.1	Hco19966	Hco19966-RA	sense	genic	containing	intronic
MSTRG.43357	MSTRG.43357.1	Hco15209	Hco15209-RA	antisense	genic	nested	exonic
MSTRG.39336	MSTRG.39336.1	Hco04804	Hco04804-RA	antisense	intergenic	divergent	upstream
MSTRG.53653	MSTRG.53653.1	Hco24809	Hco24809-RA	sense	intergenic	same_strand	upstream
MSTRG.16258	MSTRG.16258.1	Hco20721	Hco20721-RA	sense	intergenic	same_strand	upstream
MSTRG.32110	MSTRG.32110.1	Hco25249	Hco25249-RA	sense	intergenic	same_strand	upstream
MSTRG.23745	MSTRG.23745.1	Hco21855	Hco21855-RA	sense	intergenic	same_strand	upstream
MSTRG.46789	MSTRG.46789.1	Hco05291	Hco05291-RA	sense	genic	containing	intronic
MSTRG.16372	MSTRG.16372.1	Hco20889	Hco20889-RA	antisense	intergenic	convergent	downstream
MSTRG.47705	MSTRG.47705.2	Hco02286	Hco02286-RA	sense	intergenic	same_strand	upstream
MSTRG.40154	MSTRG.40154.10	Hco24471	Hco24471-RA	sense	intergenic	same_strand	downstream
MSTRG.51484	MSTRG.51484.1	Hco00656	Hco00656-RA	antisense	genic	nested	exonic
MSTRG.55156	MSTRG.55156.2	Hco17929	Hco17929-RA	sense	intergenic	same_strand	downstream
MSTRG.14981	MSTRG.14981.1	Hco23126	Hco23126-RA	sense	genic	containing	intronic
MSTRG.19442	MSTRG.19442.2	Hco14042	Hco14042-RA	antisense	intergenic	convergent	downstream
MSTRG.54114	MSTRG.54114.1	Hco17427	Hco17427-RA	antisense	intergenic	divergent	upstream
MSTRG.54196	MSTRG.54196.1	Hco25196	Hco25196-RA	sense	genic	nested	intronic
MSTRG.32459	MSTRG.32459.1	Hco10701	Hco10701-RA	antisense	genic	nested	intronic
MSTRG.18311	MSTRG.18311.1	Hco24677	Hco24677-RA	antisense	genic	nested	intronic
MSTRG.4751	MSTRG.4751.1	Hco07257	Hco07257-RA	antisense	intergenic	convergent	downstream
MSTRG.4681	MSTRG.4681.1	Hco10241	Hco10241-RA	sense	intergenic	same_strand	upstream
MSTRG.16995	MSTRG.16995.1	Hco19691	Hco19691-RA	antisense	intergenic	convergent	downstream
MSTRG.31098	MSTRG.31098.1	Hco20120	Hco20120-RA	sense	intergenic	same_strand	upstream
MSTRG.58352	MSTRG.58352.2	Hco09964	Hco09964-RA	sense	intergenic	same_strand	downstream
MSTRG.51944	MSTRG.51944.1	Hco14356	Hco14356-RA	sense	intergenic	same_strand	downstream
MSTRG.2496	MSTRG.2496.3	Hco11085	Hco11085-RA	sense	genic	overlapping	intronic
MSTRG.20349	MSTRG.20349.1	Hco18827	Hco18827-RA	antisense	genic	containing	intronic
MSTRG.18068	MSTRG.18068.1	Hco03636	Hco03636-RA	antisense	intergenic	divergent	upstream
MSTRG.19969	MSTRG.19969.1	Hco23537	Hco23537-RA	sense	intergenic	same_strand	downstream
MSTRG.56315	MSTRG.56315.2	Hco06780	Hco06780-RA	antisense	intergenic	convergent	downstream
MSTRG.48743	MSTRG.48743.1	Hco24458	Hco24458-RA	antisense	intergenic	divergent	upstream
MSTRG.48399	MSTRG.48399.1	Hco24498	Hco24498-RA	antisense	intergenic	divergent	upstream
MSTRG.50622	MSTRG.50622.3	Hco24310	Hco24310-RA	sense	intergenic	same_strand	downstream
MSTRG.7774	MSTRG.7774.2	Hco14983	Hco14983-RA	sense	genic	containing	intronic
MSTRG.26835	MSTRG.26835.1	Hco21678	Hco21678-RA	antisense	intergenic	convergent	downstream
MSTRG.27554	MSTRG.27554.1	Hco23249	Hco23249-RA	antisense	genic	containing	intronic
MSTRG.31404	MSTRG.31404.1	Hco16269	Hco16269-RA	antisense	intergenic	convergent	downstream
MSTRG.19068	MSTRG.19068.1	Hco02807	Hco02807-RA	antisense	intergenic	divergent	upstream
MSTRG.16315	MSTRG.16315.1	Hco20903	Hco20903-RA	sense	intergenic	same_strand	downstream
MSTRG.7611	MSTRG.7611.1	Hco08601	Hco08601-RA	antisense	genic	containing	intronic
MSTRG.21812	MSTRG.21812.1	Hco14793	Hco14793-RA	antisense	genic	overlapping	exonic
MSTRG.53570	MSTRG.53570.1	Hco07017	Hco07017-RA	antisense	genic	overlapping	intronic
MSTRG.48579	MSTRG.48579.3	Hco19055	Hco19055-RA	antisense	intergenic	convergent	downstream
MSTRG.225	MSTRG.225.1	Hco00089	Hco00089-RA	antisense	intergenic	divergent	upstream
MSTRG.34177	MSTRG.34177.1	Hco22812	Hco22812-RA	antisense	intergenic	convergent	downstream
MSTRG.33798	MSTRG.33798.1	Hco03982	Hco03982-RA	antisense	intergenic	divergent	upstream
MSTRG.31004	MSTRG.31004.1	Hco25288	Hco25288-RA	antisense	genic	nested	exonic
MSTRG.11344	MSTRG.11344.1	Hco15946	Hco15946-RA	sense	intergenic	same_strand	downstream
MSTRG.11235	MSTRG.11235.1	Hco01454	Hco01454-RA	antisense	intergenic	divergent	upstream
MSTRG.56097	MSTRG.56097.1	Hco08237	Hco08237-RA	sense	intergenic	same_strand	downstream
MSTRG.8127	MSTRG.8127.1	Hco17633	Hco17633-RA	antisense	intergenic	divergent	upstream
[truncated: 4,421 more rows]

## Sheet: Table S4
Table S4. Predicted miRNA from miRDeep2 pipeline. Column data show the miRDeep2 score, number of reads, miRNA sequences, and locus in genome.
[truncated: 80 more rows]

[truncated: 3 more sheets: Table S5, Table S6, Table S7]
